# Supplementary material for: Does osteogenic potential of clonal human bone marrow mesenchymal stem/stromal cells correlate with their vascular supportive ability?
Source: Stem Cell Res Ther. 2018 Dec 19;9:351. doi: 10.1186/s13287-018-1095-7 (PMC6300038; doi:10.1186/s13287-018-1095-7)
Supplement: Supplementary file 8 — Table S2. Reads Per Kilobase of transcript per Million mapped reads (RPKM) for the sixteen sequenced clones. (XLSX 2919 kb) [file 13287_2018_1095_MOESM8_ESM.xlsx]

## Sheet: Legends
Table S2 Vascular supportive versus osteogeneic potential of hBM MSCs (Merryweather-Clarke et al)
Reads Per Kilobase of transcript per Million mapped reads (RPKM) for the sixteen sequenced clones.

## Sheet: S2
GeneID	p3	p1	p6	p2	p8	p4	p5	p9	p10	g1	g3	g6	g5	g7	g10	g9
TMSB10	19227.7	11796.4	11983	12014.2	16307.4	10980.5	12872.7	8726.66	13769.1	10322.1	11369.6	11979	9317.05	14481.5	16265	13608.5
B2M	12640.6	7975.6	14470.3	13260.2	9855.44	4470.32	7565.13	7537.9	12191.6	7381.43	6790.72	16940.7	10534.3	11302	11292	16259
FTL	12401.9	4815.5	3964.69	10679.8	5462.38	13806	6161.44	15483.2	12138.2	6020.37	5128.48	3730.01	7461.32	10613	5087.85	3144.02
MYL6	7057.96	5973.88	5989.95	8289.26	7075.74	3459.34	5228.03	3847.38	4246.82	6212.02	4736.94	5701.47	4218.56	5204.63	4278.81	5884.95
TIMP1	4894.9	3327.21	8068.99	4219.25	14242.2	2832.5	5471.99	5459.13	4760.72	2715.51	2255.61	8529.72	5900.43	4870.58	1251.63	2573.61
CALM2	4910.98	3624.19	4465.28	7540.63	5323.27	1684.04	5116.07	3392.37	2723.56	4453.7	3096.24	5980.38	4254.71	3982.24	4049.19	6027.03
S100A6	5625.86	3960.46	4876.11	4282.08	5398.13	5085.63	4149.73	2802.36	3880.79	2982.68	4462.11	4474.55	4542.14	4553.06	2031.61	3619.63
TMSB4X	5484.81	3322.4	3824.83	5681.09	3908	1920.81	3242.37	1901.51	3702.29	3997.64	3178.37	2600.81	3294.85	2432.91	7502.98	3353.3
ANXA1	2342.86	1622.57	5098.33	4335.27	5060.74	1429.61	2751.79	2798.9	2778.3	2669.35	1679.68	5861.22	4197.81	3873.79	3844.71	5126.45
FN1	2951.58	2290.14	6733.88	2288.88	5563.17	1465.02	2967.76	2181.26	4187.8	1829.75	2185.46	6190.12	2320.92	3540.09	2629	4544.29
DSTN	2106.98	2345.67	2082.62	2340.79	2625.3	2495.55	2286.18	3686.13	2640.31	2276.45	1999.15	4971.6	4824.73	4230.67	3329.8	2459.53
LUM	2846.68	736.741	7755.52	2678.03	2949.91	965.798	1933.23	4560.56	2285.42	675.781	774.695	8021.86	3855.77	3015.51	673.971	2405.73
RPL37A	2514.72	1498.83	1433.37	1599.41	3296.34	3858.22	3370.63	3035.59	2738.26	1417.41	2667.78	3428.43	2042.7	4270.57	3508.69	3478.23
ANXA2	2541.41	3158.3	2895.06	3804.46	2766.89	1092.85	2670.41	1275.54	1994.07	3636.43	2272.05	1870.25	2186.14	1633.07	2326.05	2379.2
FTH1	7076.37	1597.21	1424.2	1896.92	1935.96	4036.65	1622.61	3936.86	2727.76	2200.15	1944.65	1735	1536.19	3113.82	744.205	1261.13
MYL12A	2255.78	1751.52	2565.29	3156.29	2877.16	1331.06	2418.72	1913.52	1762.1	1773.45	1463.41	2654.46	3036.04	2312.19	1765.24	2394.93
ACTB	3237.68	3925.95	1493.25	1508.98	1555.49	2500.49	1911.82	899.738	1514.62	4262.61	4480.16	1041.47	1255.84	922.253	1771.85	1212.03
DCN	2098.65	812.51	4800.63	1325.85	1105.23	1414.33	705.135	3111.98	2105.34	2015.83	1279.94	3940.79	2379.79	2241.27	1233.95	1518.9
ACTG1	1799.45	3418.71	1467.39	2450.73	1464.78	2216.14	2109.7	849.889	1606.14	3304.79	3271.02	1332.68	1585.93	1186.4	2856.73	1475.26
IFITM3	2694.99	1817.67	1662.24	1870.65	1396.7	3693.82	1178.3	1982.67	2460.48	626.832	1123.55	3277.69	2408.01	4216.59	728.237	1013.45
CTGF	886.974	1646.89	3457.4	1609.8	2663.77	662.268	1580.71	864.218	1056.59	3171.09	1522.29	868.145	2752.84	3124.65	2207.39	2251.66
COL1A2	2095.21	1154.57	3164.71	1407.46	1963.09	1074.27	1553.13	2072.33	2151.53	1040.61	1531.02	2415.89	2089.2	2388	1138.36	2613.35
ACTA2	2702.45	380.673	971.956	2038.59	2804.68	500.427	2316.34	1896.76	962.665	2186.61	1751.87	379.035	2326.73	1144.12	4692.33	390.626
ANXA5	1886.13	1864.48	2053.37	1802.56	1689.09	1208.02	1472.31	1103.5	1489.05	1912.68	2199.11	1444.34	2007.28	1248.62	1327.94	1590.1
RPLP1	2059.89	1557.48	1065.76	1850.58	1518.47	3034.4	1630.26	2108.82	1617.67	1274.66	1637.24	1522.85	1369.32	2081.19	1240.88	1341.69
SH3BGRL3	2065.49	2133.5	2159.07	1087.86	3008.14	846.341	2158.74	914.785	1362.41	1875.34	1894.61	1275.71	1638.32	1055.42	1057.2	1405.03
RPS14	1867.65	1157.37	1062.21	1843.56	1482.89	1369.46	1889.58	1832.26	1622.67	1067.25	955.968	1758.54	1291.12	2835.11	1423.45	1539.04
UBB	1604.35	1196.62	1134.2	2369.79	1557.11	1230.2	1948.18	1645.77	1493.32	1338.89	1147.74	1694.17	1353.06	1929.54	1327.95	1249.69
VIM	1272.62	1002.84	1731.75	1545.04	1776.64	1258	1547.45	690.83	1389.01	1271.44	1355.15	2207.71	1217.1	1627.84	1935.14	2391.71
SEC61G	1687.72	1061.79	2007.26	1586.44	2347.9	720.405	2874.74	836.92	1245.58	910.102	1000.79	1449.66	1028.5	1960.64	1557.74	1987.41
RPS6	1604.45	1116.01	894.928	1865.06	1213.08	1461.14	1432.03	1681.82	1439.87	1158.64	1163.15	1468.57	1198.04	1802.61	1485.09	1526.3
LDHA	1622.34	2028.86	2423.72	1916.64	1094.81	829.552	1835.05	638.513	1117	1505.21	1710.26	941.502	1069.04	1057.28	1312.53	1362.37
CRYAB	1802.09	1091.63	1925.29	1023.47	1388.22	866.492	890.104	989.898	1582.78	1222.25	1126.97	1746.27	1872.27	2115.46	1197.32	927.209
OST4	2010.03	1095	1338.64	1413.43	2008.3	1072.58	1662.63	1116.07	1274.57	900.631	857.554	1859.38	1111.76	1669.02	1158.53	1312.43
RPS19	2187.93	937.17	924.804	1262.77	1392.1	1562.07	1223.62	1863.58	1541.66	833.588	804.875	1279.4	951.757	2311.55	903.893	1271
RPL30	956.932	723.471	878.53	1056.98	1510.96	1863.58	1694.11	1436.32	1175.96	746.542	1450.7	1628.08	1012.49	2120.06	1354.29	1566.56
THBS1	1744.95	708.017	2078.01	1029.95	1887	888.607	1784.47	1503.59	1139.95	583.361	564.849	1824.49	1542.2	1283.54	891.714	1123.45
MYL12B	1185.34	1008.84	1415.67	1699.56	1703.19	683.001	1349.75	866.674	855.974	1077.9	935.286	1367.65	1363.07	1074.36	1104.39	1244.99
SLC38A2	578.366	410.558	1325.96	320.488	1193.01	259.053	2154.24	2002.71	1483.16	283.947	519.223	1747.06	1147.39	3167.06	988.615	1961.88
SRP14	1345.83	678.692	1040.79	1382.8	1743.77	653.025	1006.08	1412.24	1140.89	817.294	685.06	1505.36	969.154	1346.61	1120.58	1457.99
TAGLN	1590.21	1584.5	1163.01	597.647	1080.5	894.823	1213.42	735.217	1404.84	1341.52	1799.51	513.614	906.864	840.757	1146.94	821.64
RPS27L	901.87	730.606	1092.57	1148.05	1141.74	954.758	1660.32	1088.27	1254.96	394.629	547.644	1777.09	1050.12	2140.19	722.826	1263.49
RPL35A	987.875	629.441	670.027	934.637	1228.67	1175.49	1809.23	1188.78	1155.37	562.129	939.422	1205.19	971.365	1929.72	1110.14	1428.93
SRGN	856.049	995.129	1437.86	1288.61	1838.59	264.11	1466.43	624.829	1288.99	1070.92	886.473	1198.1	1579.19	685.694	1015.13	992.273
RPL27	1366.01	822.861	629.838	1229.83	1171.98	1182.93	1253.09	940.334	769.817	921.629	1124.69	949.665	820.447	1178.83	1607.13	1186.64
MT2A	789.159	1002.37	827.565	1125.21	1213.07	356.177	2540.14	222.002	987.715	1221.74	1483.68	310.754	218.327	431.54	3074.27	1519.16
SHFM1	1049.83	629.421	733.015	1049.7	1255.63	652.628	1290.4	904.092	903.109	686.615	605.078	1681.4	839.427	1599.8	1261.88	1486.49
TMEM258	1126.78	622.007	827.665	1024.43	1218.76	618.175	1326.4	1134.68	1149.26	559.247	620.688	1474.96	989.624	1801.5	967.24	1182.61
DAD1	1435.85	963.602	961.011	1590.38	1492.81	735.427	1003.91	954.931	835.006	834.903	807.823	1088.48	814.11	974.24	652.101	1106.03
ATP6V0E1	1075.69	861.529	776.843	1262.03	989.285	898.332	1140.77	1188.82	982.293	891.527	776.221	725.046	1029.79	1233.23	1234.91	718.638
GAPDH	1138.09	1731.58	1297.5	1219.63	643.969	1291	1359.41	450.319	894.896	1263.63	1953.37	251.443	730.473	549.504	724.384	358.421
IGFBP7	718.562	1054.18	1735.27	803.703	1089.96	1720.32	893.202	727.671	1110.89	621.174	1279.97	970.821	817.368	1306.36	415.137	646.785
COX7A2	1034.12	685.731	932.188	1214.94	1734.82	545.062	1458.33	793.038	840.638	703.916	628.123	1182.08	870.29	1174.64	596.689	1158.4
PFDN5	1243.91	598.813	894.033	1058.07	1308.14	816.082	1020.39	1204.88	1084.7	616.62	580.954	1092.38	793.412	1506.78	723.917	987.186
RHOA	647.815	1025.7	1221.89	811.096	757.075	743.33	1027.18	922.013	1047.61	1014.33	1022.96	1072.1	907.475	1034.42	1085.97	794.973
RPS13	756.841	636.893	601.494	686.231	1021.41	1238.12	1497.89	1211.93	920.222	485.285	791.789	1239.89	887.86	1630.46	602.682	1075.75
COX7C	862.442	731.394	644.392	867.708	1057.56	950.052	1213.39	994.127	783.593	465.665	764.769	1161.73	734.318	1393.96	1153.97	1168.89
RPL11	983.297	677.537	429.001	917.256	1076.46	1526.29	1045.34	1011.37	916.267	474.009	1028.31	1049.67	732.308	1407.72	627.547	964.233
EFEMP1	836.049	1052.3	428.086	564.837	628.45	1412.34	403.229	716.107	1525.42	219.414	618.034	1354.54	2084.38	1947.77	182.137	506.484
OSTC	853.737	775.486	981.088	1066.11	1209.02	523.986	978.17	845.665	614.06	629.089	543.044	1380.71	874.558	1074.56	699.601	1123.85
CALD1	605.202	624.507	1361.8	655.105	1169.39	370.097	1208.75	935.945	1074.7	536.928	425.003	1649.34	1098.78	724.783	1077.98	987.087
ARF4	816.282	759.184	1038.17	1126.56	1205.06	498.939	1295.34	776.735	660.229	756.255	793.833	847.279	944.521	804.835	687.678	969.794
PARK7	915.316	742.283	817.489	1121.67	1058.79	457.518	1108.3	854.899	789.132	689.241	624.946	810.805	921.161	1007.61	590.857	995.41
FSTL1	648.415	777.512	1326.99	679.991	872.287	606.734	617.638	817.284	657.017	790.037	656.459	1149.02	1126.69	1011.3	672.783	1101.64
ARPC2	803.215	1068.39	856.529	1086.25	828.264	423.701	1040.55	398.906	686.76	1195.55	1013.36	302.037	790.462	425.204	1349.63	537.594
RPL19	924.173	615.112	475.744	953.172	878.93	1190.31	1071.12	812.882	827.433	659.805	774.977	821.568	706.626	1062.59	579.527	981.46
PSMB1	864.125	823.701	548.804	1353.82	688.041	556.898	1037.65	598.635	726.286	821.59	681.208	515.005	794.816	905.111	806.336	842.099
TGFBI	710.214	1394.21	1130.67	511.189	454.875	1040.03	687.359	851.327	792.352	778.019	886.355	747.26	498.386	602.923	853.044	572.578
TPT1	737.82	599.867	674.819	645.198	736.283	1295.89	828.158	735.507	660.632	499.092	706.558	1054.29	530.377	1285.7	520.855	872.085
HINT1	654.084	502.799	821.084	797.609	1108.45	604.404	892.192	677.673	652.89	632.205	670.198	685.877	583.791	932.154	1027.55	1001.68
RPS4X	491.441	718.905	675.524	796.063	551.933	1238.63	1303.22	765.864	645.127	354.06	559.083	1120.7	960.833	1238.54	369.322	699.277
POSTN	1546.2	38.2013	446.424	895.363	962.261	944.346	295.09	1578.24	626.241	1064.54	1104.76	188.971	174.737	60.1246	58.8558	1796.27
RPLP2	1070.71	601.408	344.95	531.593	831.065	1640.4	872.657	777.6	607.261	483.327	977.446	567.851	483.023	923.006	896.55	594.894
DYNLT1	682.84	506.696	747.036	946.073	801.405	358.846	601.915	600.559	835.933	596.96	521.361	635.888	706.292	906.762	1227.49	1173.18
NDUFA13	1390.69	801.032	529.041	1037.24	915.4	612.884	681.46	740.659	696.336	774.86	549.849	543.196	500.331	629.97	478.846	655.392
ATP5I	991.73	581.548	677.986	789.754	919.69	622.203	928.866	550.397	668.891	530.795	526.409	821.501	507.669	957.556	702.932	860.162
GABARAP	1145.52	754.13	564.111	934.671	456.25	832.691	937.105	892.307	918.523	490.911	577.792	528.846	765.451	900.891	395.009	399.945
PRDX1	544.55	606.341	554.398	882.01	1046.99	571.126	785.317	643.575	571.338	643.017	810.785	812.11	731.488	590.624	1078.48	735.655
RPL23	959.237	547.971	339.305	652.423	680.324	984.202	706.52	751.505	627.049	646.755	724.859	835.716	507.148	983.167	575.949	922.134
LAPTM4A	760.874	867.67	605.246	936.132	412.396	1059.85	431.821	753.464	623.927	632.894	606.585	1010.48	755.391	730.024	457.743	433.571
CFL1	1431.94	1198.3	482.637	207.197	691.02	744.68	628.371	392.601	540.741	1452.53	1184.85	249.925	426.18	204.081	961.087	488.048
SOD1	699.94	525.032	599.703	806.4	894.566	671.351	667.453	718.901	515.071	559.922	638.048	872.756	600.568	753.812	848.823	796.123
IGFBP3	202.115	1368.56	398.981	497.296	578.932	207.64	567.036	473.646	961.896	1145.27	478.091	774.595	1414.38	472.826	563.702	1106.62
COX7B	729.359	595.362	572.197	774.666	997.199	488.948	905.58	526.925	524.543	448.662	475.406	852.344	604.291	893.22	574.933	900.764
TMEM59	935.446	725.244	824.036	973.364	411.389	735.352	585.988	741.773	685.199	486.884	481.174	545.933	856.407	827.311	498.504	303.09
COX4I1	943.817	698.947	504.225	975.343	652.297	657.656	634.85	638.145	548.199	713.483	593.959	478.096	509.465	638.276	692.292	498.59
CD63	906.857	985.697	480.901	1024.97	425.9	871.63	634.966	334.86	520.645	825.028	878.371	359.225	422.857	388.43	839.544	294.146
TPM1	389.654	761.208	868.787	419.808	632.732	308.813	1121.36	426.838	611.999	674.959	604.879	607.073	488.363	675.233	869.471	1024.84
POMP	654.766	448.459	612.567	928.601	923.966	284.939	856.73	506.138	501.65	564.23	426.429	718.479	510.248	705.414	590.185	854.784
COX6B1	759.642	506.264	482.452	827.683	849.537	529.583	780.407	665.037	704.205	477.697	508.857	663.194	537.554	866.197	509.11	688.506
GSTP1	721.403	979.592	690.658	1085.72	612.477	655.274	703.776	618.382	593.774	650.016	694.995	289.172	652.134	550.975	356.175	405.066
EIF1	707.531	575.482	633.961	376.631	669.286	719.036	604.036	854.562	613.465	598.728	642.532	567.896	622.894	793.395	624.191	695.094
PTX3	305.356	924.857	1097.42	481.67	309.02	864.079	194.194	161.143	783.073	191.646	543.421	667.676	610.397	2004.29	187.282	924.428
ATP5O	569.619	503.186	490.874	909.986	741.612	462.169	741.966	572.604	589.739	545.958	470.231	641.538	579.317	711.418	788.254	637.49
ATP5B	485.25	617.327	528.816	719.787	832.488	566.729	1133.86	670.366	454.593	719.98	821.621	516.83	559.49	561.17	559.534	438.195
GNB2L1	594.26	693.541	282.018	1017.65	588.592	947.679	739.437	592.221	601.647	801.748	849.191	354.537	496.671	577.46	435.68	411.427
NNMT	920.49	588.606	379.752	655.18	415.028	842.154	603.66	1059.87	641.964	371.084	537.708	718.18	588.639	911.948	169.48	468.551
OAZ1	1028.49	1008.39	403.562	1021.85	314.018	911.091	486.621	445.262	461.668	1005.05	776.247	147.627	463.344	454.354	414.428	231.575
NEDD8	690.428	459.037	657.194	835.891	825.841	263.025	743.633	576.546	572.703	528.779	402.769	688.66	589.049	801.498	404.189	673.846
PFN1	1049.28	1001.48	350.938	418.185	592.469	487.667	685.097	295.347	498.951	1240.14	711.667	176.314	463.455	261.045	572.577	425.414
SNHG5	603.294	307.633	355.971	477.844	648.28	1072.15	661.764	823.377	632.785	267.357	542.703	702.376	576.7	1209.75	334.555	631.722
RPL5	539.05	530.469	391.387	605.551	465.952	647.15	765.651	581.583	534.685	472.279	660.89	649.212	552.183	721.199	826.111	696
UCHL1	634.611	510.582	497.753	596.568	1351.14	500.173	835.504	1522.87	219.565	279.222	622.353	405.058	309.518	245.563	1103.23	122.743
RPS5	703.598	534.73	309.611	758.012	598.675	807.357	673.013	721.926	538.451	475.945	632.854	474.621	406.398	601.164	802.728	507.225
NDUFA12	528.712	334.666	895.529	712.808	692.099	215.883	775.818	501.721	577.298	401.391	336.616	705.902	551.458	733.917	506.749	846.79
RPL31	628.268	352.822	310.594	477.284	592.486	666.125	634.328	752.984	657.711	328.025	365.903	908.158	552.685	1273.81	366.053	704.78
NUPR1	1369.53	318.401	315.009	459.434	594.969	554.594	368.41	867.367	740.461	588.168	464.516	417.906	520.988	667.838	280.605	348.876
SNRPD2	711.543	489.014	481.192	773.921	780.095	487.94	788.043	516.503	502.352	468.523	383.316	612.139	456.784	774.766	327.461	638.098
RPS21	703.048	467.474	328.377	454.871	753.13	778.249	791.736	491.667	592.71	443.58	591.096	606.323	441.194	760.552	410.866	759.188
RPL36	904.009	427.171	286.673	513.417	830.041	774.938	759.718	640.117	674.514	481.21	508.43	456.192	432.344	729.367	330.994	484.602
FGF7	760.067	273.127	498.317	514.117	511.878	793.915	272.776	1175.48	540.071	254.534	180.528	1781.68	762.275	560.176	96.8997	315.065
RPS12	436.968	296.686	329.57	378.069	615.467	990.053	754.166	684.445	566.589	299.378	644.405	645.26	478.547	1033.66	398.766	668.846
COX6C	552.701	339.625	422.817	520.792	749.655	336.703	580.286	518.222	501.072	317.029	342.819	765.783	455.513	752.335	737.391	872.628
MRPL33	593.871	319.182	469.841	535.01	674.498	533.107	497.957	530.359	479.051	362.152	375.068	821.211	559.475	636.904	625.018	735.544
RPS8	466.404	413.986	379.222	545.259	616.232	453.637	793.988	692.712	626.872	364.252	405.155	554.286	449.579	820.707	452.693	714.504
RAN	402.583	461.04	516.428	830.718	802.131	267.717	672.046	431.253	333.133	603.293	457.206	403.843	322.903	343.772	949.02	696.933
RPS25	726.194	342.127	311.714	473.293	551.194	727.715	484.322	573.74	480.369	384.441	425.916	631.753	450.625	726.662	676.791	589.631
LAMTOR5	601.108	442.804	567.774	837.451	564.23	388.152	676.315	438.175	527.003	422.175	424.891	475.269	480.681	568.261	320.814	615.066
MRPL51	633.768	436.788	416.846	914.374	614.615	275.893	625.99	434.216	466.471	589.66	385.235	492.371	465.517	565.024	259.303	509.331
UQCRH	439.713	340.006	386.985	564.359	781.771	377.2	811.846	558.388	525.431	363.933	437.082	425.273	407.112	629.584	589.213	687.18
NGFRAP1	550.221	500.179	417.775	619.748	521.22	432.784	578.116	596.828	456.202	312.965	354.219	623.99	529.776	641.971	449.101	509.347
SLIRP	586.645	366.412	358.768	634.917	728.359	315.018	731.829	429.067	430.472	467.34	326.021	505.922	339.821	560.017	438.939	651.979
NDUFS4	536.384	324.94	447.765	542.492	545.857	343.73	604.388	535.136	531.604	332.252	368.03	702.629	544.559	691.953	385.876	646.96
NPC2	667.557	415.831	587.267	418.363	537.929	626.681	496.652	644.658	725.686	212.319	273.87	782.099	296.531	900.554	228.752	420.012
NDUFB2	741.823	492.089	448.577	834.595	601.311	449.551	530.131	370.849	395.346	482.033	398.069	413.781	358.165	390.649	345.327	418.884
LDHB	344.252	477.979	236.375	666.381	519.945	372.709	639.44	568.778	394.793	552.397	530.123	632.215	454.999	493.846	572.466	580.769
SF3B14	461.701	299.693	406.492	514.42	671.856	334.105	656.332	568.355	420.864	313.18	377.39	633.613	455.719	743.222	536.542	746.126
ROMO1	831.555	494.877	358.84	575.654	726.121	420.456	557.771	403.007	452.912	460.96	385.004	473.778	316.865	482.385	269.345	405.413
FOS	88.515	447.936	392.06	303.41	252.044	1318.83	235.77	310.528	506.969	369.304	504.982	850.912	324.99	894.562	575.843	500.078
RPL26	412.932	301.079	307.015	465.221	524.956	572.249	598.727	632.469	476.973	313.872	441.165	649.4	399.131	837.56	345.204	607.805
PSMA4	382.194	384.538	355.138	698.07	548.308	300.627	603.205	418.942	297.765	500.718	347.613	580.696	499.161	451.311	486.08	681.806
H3F3B	400.177	569.601	487.713	743.251	307.852	443.153	362.481	293.292	380.971	559.021	400.349	540.863	390.418	702.982	392.064	399.533
PRSS23	813.936	221.958	861.514	400.207	556.647	711.019	251.59	399.561	592.739	466.217	418.245	424.427	545.792	427.284	291.955	353.811
PPIB	377.941	481.507	558.199	366.326	712.191	360.196	971.304	664.703	594.596	281.465	372.679	439.242	416.287	594.585	378.698	312.389
ESD	305.038	278.65	440.632	462.943	578.891	406.679	640.917	584.404	548.482	262.586	363.939	623.519	549.449	497.115	485.748	704.941
ATP5H	512.631	369.106	315.638	592.498	629.015	358.656	482.64	432.046	362.843	378.715	365.483	625.694	359.389	449.232	434.202	724.183
REXO2	480.768	405.439	488.665	594.116	409.959	428.454	448.665	632.827	399.823	374.002	418.956	283.379	484.107	565.649	612.72	311.949
CALU	574.917	438.94	756.617	460.223	512.535	239.578	315.183	363.114	375.067	567.871	431.42	440.899	649.361	263.195	527.801	448.457
AXL	653.79	1231.21	374.303	924.193	247.649	181.443	151.563	76.144	148.704	1036.63	647.986	246.614	210.142	79.1294	162.489	296.803
SNORD47	333.307	286.382	23.95	334.191	68.5258	4171.9	97.6536	37.9352	29.0811	182.572	1871.89	23.9762	40.1007	38.6572	98.3798	45.4338
UQCRQ	678.911	373.234	378.578	525.345	581.186	359.496	586.191	453.895	401.826	367.284	306.888	386.64	326.747	597.439	394.191	467.727
PSMA7	540.569	497.187	287.267	711.013	503.007	410.1	574.87	327.842	383.99	573.395	469.791	269.481	385.674	318.166	579.888	278.235
NQO1	391.455	449.929	209.563	521.817	471.26	382.567	418.765	403.111	357.48	850.895	640.599	185.97	377.423	245.139	387.323	644.502
VPS29	459.473	275.802	485.969	557.685	587.504	218.966	376.36	368.454	421.002	363.74	287.218	563.035	431.092	412.119	625.512	617.694
CNIH4	543.074	345.884	508.499	646.353	438.201	278.463	345.357	556.005	384.589	378.937	333.307	427.051	426.675	479.35	397.556	458.304
RPL34	492.189	288.22	286.517	471.823	386.816	491.426	599.624	477.646	467.629	265.641	352.733	550.754	399.581	851.458	367.361	476.822
RPS16	503.776	346.793	248.026	411.005	478.728	1010.84	457.435	393.252	360.786	368.7	513.325	346.025	283.873	489.191	510.785	442.736
S100A16	570.983	400.67	461.784	770.339	653.883	219.42	731.373	350.036	347.411	554.525	405.333	165.179	538.454	308.708	247.327	213.17
HSP90B1	317.936	401.355	929.615	334.885	692.161	167.606	522.284	449.459	392.838	311.193	342.421	406.353	391.776	279.602	483.68	601.277
PSMA1	255.805	300.644	486.739	458.114	471.985	160.798	558.78	498.603	409.609	318.698	307.077	681.554	470.998	551.462	489.474	592.792
LOX	271.386	344.363	1304.57	314.678	412.052	159.619	249.994	88.9057	348.19	320.094	419.561	704.218	584.828	422.466	287.449	666.639
CNN3	758.807	571.023	313.984	688.369	236.127	355.579	566.297	200.206	243.506	706.35	476.487	273.216	468.421	169.119	301.62	217.961
SKP1	357.651	283.437	493.912	542.575	485.272	216.272	532.085	467.851	414.023	333.664	263.745	557.893	458.595	495.262	389.031	529.774
ATP5C1	352.578	364.796	363.767	661.121	352.192	201.841	489.694	364.445	374.273	440.333	379.19	444.895	438.236	337.849	503.809	482.758
PSMB3	513.072	492.69	284.244	821.596	403.533	353.122	420.048	296.562	322.99	559.051	389.558	376.456	333.869	371.879	286.551	337.991
MALAT1	792.761	971.78	59.4129	899.283	46.2011	1199.65	49.6294	32.3968	122.712	474.893	1283.5	19.9428	43.4713	81.233	53.6763	33.3796
USMG5	409.694	238.665	388.733	488.241	616.873	296.965	656.933	270.838	396.104	259.57	343.586	468.268	367.653	517.114	393.975	517.6
CAV1	301.15	652.05	675.93	538.094	460.163	125.555	319.917	84.9053	461.226	538.324	433.648	185.362	539.433	185.47	563.997	427.681
LEPR	163.503	32.8682	46.0663	50.514	138.056	488.615	15.9464	722.055	747.113	26.3156	49.9913	1581.28	816.466	1821.24	70.2115	80.8704
DDX5	370.811	422.014	333.074	379.432	376.158	385.4	289.811	415.331	437.497	515.838	391.057	623.56	429.409	346.015	382.631	460.218
PSMA3	272.986	278.714	306.193	462.213	590.02	290.151	535.705	523.151	334.452	286.357	314.588	411.492	418.532	396.845	426.714	661.13
WARS	117.453	88.6583	434.319	100.505	775.369	158.307	648.808	1143.25	520.578	121.171	159.839	121.709	550.253	1107.26	418.578	290.521
HSPA8	226.832	471.034	328.638	409.478	540.454	331.223	593.077	281.424	381.696	486.892	458.99	328.844	345.14	332.752	502.847	462.754
EMC4	456.332	359.932	290.609	702.446	403.472	228.698	364.122	473.844	311.201	447.145	290.001	331.671	375.035	394.594	324.348	475.943
SEP15	398.847	270.32	497.308	463.722	499.057	226.517	447.921	515.227	436.268	247.414	216.811	470.265	465.081	509.612	327.568	403.759
CBX3	164.075	115.123	444.249	90.541	703.227	59.881	803.687	712.133	436.955	102.481	90.375	606.252	407.619	574.913	413.141	817.618
VKORC1	708.446	537.044	587.315	703.697	214.126	453.384	332.419	241.062	383.882	379.211	414.413	197.987	346.012	287.412	224.083	199.134
SSR2	399.213	526.488	321.223	669.434	322.756	319.417	584.807	353.566	329.258	439.831	520.791	354.231	349.366	279.171	219.182	336.305
PSMB5	485.39	423.518	287.499	773.138	401.675	429.062	326.229	294.588	235.955	513.125	423.295	323.566	319.431	258.876	263.215	284.038
IGFBP4	432.14	694.88	274.464	335.846	231.893	658.444	350.417	563.421	481.03	321.836	272.212	473.261	499.213	468.226	164.237	167.872
CRIP1	866.503	280.439	607.174	239.368	792.642	749.675	109.618	390.149	327.638	193.641	586.915	167.365	195.709	278.753	211.534	284.872
RPL10A	443.96	335.399	206.854	444.13	320.217	497.103	417.064	414.805	326.916	384.767	377.313	351.416	346.865	445.381	381.579	446.205
UQCR11	607.395	410.953	359.832	533.478	423.322	365.711	448.137	329.222	378.366	333.958	263.693	325.288	326.428	457.447	238.076	248.312
EMP3	606.63	456.679	287.928	389.399	490.951	357.134	278.655	244.521	382.333	498.961	396.247	271.258	274.848	207.145	510.525	349.18
WDR83OS	538.174	298.367	347.504	463.432	425.324	309.453	417.427	463.788	445.988	290.296	246.727	323.18	321.58	486.013	395.154	295.519
TM4SF1	213.078	450.915	456.476	474.682	327.123	138.581	269.221	98.729	352.32	354.424	614.385	330.257	356.831	127.923	686.764	705.182
SH3BGRL	407.032	260.485	469.823	286.173	365.772	228.044	280.582	430.008	439.878	231.063	283.141	657.518	475.056	376.295	399.159	513.224
HSPB1	1141.68	764.689	232.262	148.58	280.686	516.637	228.775	192.353	422.718	489.025	417.879	191.809	214.294	188.666	409.77	196.556
TPM2	591.314	782.877	211.052	289.333	241.014	516.077	376.976	158.478	363.335	563.198	728.062	157.561	250.152	159.472	440.051	204.509
NDUFB8	624.43	557.96	265.193	757.146	238.901	320.057	363.868	249.755	285.37	484.613	349.706	177.619	263.141	203.463	349.523	185.878
SERF2	549.67	320.58	364.169	425.847	414.996	288.186	401.532	330.017	359.42	261.531	201.496	426.617	319.448	475.264	532.512	313.491
RBX1	424.476	304.259	305.873	480.497	405.546	234.488	504.062	367.933	367.215	261.742	303.36	410.542	332.498	415.518	358.804	482.028
TOMM7	474.699	235.908	238.268	423.391	581.755	341.63	466.193	322.99	301.736	240.745	324.799	400.384	244.707	502.018	546.253	380.804
FHL2	205.811	433.517	261.609	445.795	294.337	395.456	575.803	691.624	333.943	554.825	293.14	367.132	481.913	333.184	277.709	194.987
SSBP1	345.859	277.413	282.449	414.247	422.146	179.584	571.728	289.987	308.518	234.165	256.221	466.865	299.681	495.69	566.231	534.163
SLC25A3	294.219	419.126	307.003	513.387	344.861	362.827	522.189	360.447	258.865	350.341	480.984	392.535	409.309	363.059	243.179	291.721
SPCS1	340.65	225.315	306.5	395.922	399.107	298.283	474.634	366.52	319.185	223.478	305.466	407.941	322.567	462.318	592.177	439.617
RPL35	509.479	323.562	201.101	479.182	439.907	444.63	436.593	297.684	279.831	392.15	384.775	216.724	222.251	411.901	254.895	309.279
SSR4	533.436	309.698	334.909	383.536	427.967	474.424	402.169	433.478	354.964	237.46	267.568	331.016	308.565	356.042	297.36	280.039
TMBIM6	337.192	354.82	362.497	522.708	397.111	245.124	358.263	303.584	299.265	375.675	249.58	391.891	351.376	418.141	367.044	317.541
LOC550643	340.856	281.47	280.235	404.478	455.896	310.307	412.475	456.308	462.182	190.341	202.741	409.963	445.753	534.417	178.442	350.28
MARCKS	824.158	518.884	153.37	693.458	146.679	513.042	180.137	169.408	192.767	403.007	321.571	363.841	246.764	322.249	125.726	259.345
RPLP0	414	321.927	199.21	584.232	267.444	477.41	349.513	435.051	359.464	369.216	378.81	222.251	304.523	403.932	239.202	257.54
RPL3	361.692	406.127	220.451	530.119	231.905	599.57	353.053	370.828	307.227	370.643	423.383	255.032	349.179	381.025	232.372	211.653
ARPC3	349.63	300.678	328.144	483.962	431.273	218.006	501.21	215.578	319.014	269.117	324.294	385.198	294.289	319.333	402.011	416.65
C6orf62	411.47	534.231	296.45	612.816	195.832	236.407	156.864	186.352	202.387	675.17	398.502	181.21	335.827	139.154	211.178	218.922
MORF4L2	300.47	340.459	336.523	465.233	321.356	194.747	438.875	193.908	301.441	408.577	393.551	301.691	392.382	285.58	506.291	388.786
RPS15A	312.431	240.817	192.85	297.082	422.919	506.854	529.194	424.879	340.654	180.226	380.945	420.647	313.881	553.859	190.458	394.576
SDCBP	314.65	306.19	428.819	425.719	342.925	309.438	219.506	246.768	348.955	301.228	260.227	624.405	422.287	292.903	254.276	419.206
SEPW1	514.64	341.182	278.038	433.126	503.441	289.559	365.583	308.64	291.934	380.374	349.316	268.416	339.005	329.825	366.786	241.891
BTF3	272.255	208.863	253.479	308.025	332.732	373.957	497.664	453.502	401.811	199.594	274.193	436.167	309.783	570.32	289.804	514.192
RPS29	396.7	180.55	198.1	247.639	386.807	528.999	496.015	357.779	368.031	211.541	315.224	464.832	248.899	558.827	200.964	464.206
POLR2G	432.58	278.063	281.842	480.935	423.782	263.055	342.46	381.597	303.77	388.025	284.712	306.407	244.938	385.695	249.478	346.004
SELM	607.404	460.612	201.387	434.508	293.132	586.612	315.71	299.112	347.626	311.464	309.912	256.115	369.366	318.298	167.301	155.909
TPI1	467.574	559.051	647.729	688.624	163.002	245.191	437.855	103.899	294.749	441.087	294.582	128.62	201.742	283.46	303.982	143.181
RAB1A	358.24	346.701	363.3	381.336	325.488	262.741	420.231	255.527	301.872	296.484	295.452	476.54	364.862	327.895	282.752	358.403
ADIRF	503.018	393.041	360.834	242.004	653.877	417.839	123.651	117.587	220.43	141.744	226.53	633.627	379.557	536.611	92.6321	129.081
DUSP1	65.9369	408.13	434.417	279.48	140.834	833.873	156.433	98.3854	216.81	386.177	507.609	382.312	278.19	624.307	196.248	266.249
CD59	230.769	452.109	354.808	467.115	444.314	266.641	324.977	193.377	290.058	369.456	325.266	337.156	358.438	228.222	339.957	258.039
GALNT1	305.053	174.053	249.144	197.795	379.383	274.189	333.854	511.849	278.707	108.561	88.0644	943.673	745.951	437.629	157.385	261.956
HSP90AA1	111.347	160.663	437.089	186.626	558.301	139.575	523.696	441.021	312.063	169.764	170.365	376.385	292.198	419.504	499.697	601.441
ATOX1	342.895	260.69	261.95	317.033	520.997	266.615	522.232	338.838	344.136	259.571	242.725	252.217	318.011	344.2	371.791	277.179
UQCR10	476.059	266.447	248.851	451.084	396.393	252.021	399.567	275.572	316.73	307	223.35	282.973	248.169	359.191	195.926	314.189
EIF3M	227.357	249.644	241.237	435.986	424.198	228.947	400.573	321.031	279.892	271.774	250.822	334.102	325.62	408.773	322.712	431.987
TPM4	314.637	365.624	411.813	240.67	319.616	199.733	306.717	189.76	319.44	419.31	374.544	257.744	329.495	181.175	452.306	421.39
ENO1	307.099	414.102	353.949	312.136	216.106	306.405	549.261	187.546	461.891	450.07	462.741	151.861	257.651	319.613	311.134	170.719
PGK1	526.781	470.437	883.35	484.422	182.193	208.847	375.894	81.1449	343.06	251.02	332.273	168.387	175.665	336.559	183.234	171.335
ATRAID	381.065	327.859	282.794	512.931	215.417	248.187	272.983	382.219	398.349	279.891	192.256	317.232	399.555	339.393	145.361	252.842
ATP5J2	363.59	219.111	344.796	309.579	463.813	167.872	542.031	266.2	321.751	193.428	186.204	320.138	273.111	483.904	241.701	350.999
PRDX5	467.604	594.193	216.385	561.782	227.994	377.646	259.672	156.596	233.634	399.191	376.655	104.605	229.009	198.181	299.88	143.376
TCEB2	575.91	308.219	218.247	418.76	431.076	326.48	316.166	240.365	286.228	353.244	231.546	280.603	196.082	309.086	132.409	254.384
MPV17	315.376	350.337	281.876	488.127	268.912	381.035	302.369	464.512	349.117	262.951	233.238	322.564	315.255	331.331	141.621	182.657
MRPL13	258.801	212.103	264.97	408.486	371.844	142.639	388.486	325.585	227.592	238.012	194.308	378.011	317.732	398.393	240.343	562.783
NDUFAB1	305.586	287.592	276.932	501.536	391.406	198.431	328.711	238.371	319.441	262.866	258.744	247.954	243.217	332.591	312.076	309.925
HSP90AB1	148.086	166.213	355.246	183.116	527.431	151.511	528.709	394.269	354.631	253.46	226.215	270.441	340.521	357.772	450.066	324.51
DYNLRB1	345.91	236.521	254.302	319.608	344.561	280.797	336.609	322.833	291.037	241.509	271.277	360.099	312.466	358.141	380.325	314.221
YWHAE	835.464	567.018	112.787	531.703	101.3	222.651	88.0172	73.1606	93.7213	688.328	466.93	108.382	124.743	66.1662	103.057	91.9452
TMED2	360.937	479.318	252.866	380.387	250.189	238.983	266.853	139.811	219.111	624.294	371.626	211.859	233.961	124.991	254.068	210.691
VCAN	174.948	92.9685	455.497	70.5939	247.979	224.113	284.984	554.325	450.856	77.1444	117.945	433.525	481.09	646.116	350.925	390.43
GNG5	404.639	221.359	242.531	227.974	421.761	222.682	402.69	272.931	235.054	268.914	324.491	210.665	222.701	358.764	406.182	330.542
NUCB2	346.942	226.089	332.537	293.818	333.701	109.346	241.024	282.647	276.517	283.606	240.06	309.571	305.593	225.68	457.669	399.794
TRAM1	338.427	408.837	230.215	294.666	221.038	514.838	166.268	307.634	250.819	348.419	264.916	516.497	354.555	233.613	146.346	249.381
COX6A1	411.485	252.681	256.703	440.226	335.804	211.601	346.78	273.998	280.32	286.035	243.624	265.825	267.239	305.041	196.348	291.69
ZFAS1	407.687	93.891	187.44	235.184	311.643	579.671	198.14	546.44	262.182	158.812	355.086	316.324	248.841	558.101	141.932	369.718
COX7A2L	421.306	287.806	172.791	461.5	305.081	347.879	264.269	273.827	247.972	289.686	292.892	275.93	263.684	318.697	242.436	253.97
PPIC	480.702	388.379	263.162	429.229	188.505	398.056	241.688	234.575	216.798	263.094	305.102	319.892	321.497	358.874	169.476	117.1
NDUFB3	327.681	235.62	251.195	316.164	414.266	183.794	372.834	316.803	248.659	211.556	238.692	276.582	272.105	376.824	303.535	434.101
EDF1	367.773	264.239	217.806	297.89	356.295	387.255	383.152	206.189	301.581	235.803	272.24	266.936	242.133	341.063	456.796	228.302
UFC1	268.975	231.099	277.018	335.918	308.592	223.522	317.526	418.608	281.704	229.796	239.768	302.666	248.165	333.548	289.73	391.23
PENK	13	918.178	13.0773	119.554	5.45816	116.084	9.52487	140.402	24.7621	228.725	160.294	2522.77	161.09	104.183	205.674	38.5074
MFAP5	577.831	17.4808	236.74	258.573	815.722	86.3119	64.2854	441.185	162.246	202.644	545.795	142.317	124.482	176.163	355.3	203.558
C19orf10	525.203	529.943	256.086	538.519	225.171	188.544	295.144	128.325	218.288	487.664	336.29	116.325	187.64	102.679	204.008	105.066
PDCD5	242.599	203.22	255.481	305.714	407.002	159.944	430.838	240.138	250.864	234.01	204.225	210.309	235.553	358.591	458.048	401.88
KDELR3	273.955	513.744	244.978	638.985	193.31	158.202	338.826	108.925	205.524	412.157	333.97	160.938	214.802	116.649	208.904	166.953
RPL4	203.707	239.053	175.155	342.902	280.993	314.259	372.931	377.804	320.443	280.823	308.795	185.556	281.459	345.866	277.932	263.412
P4HA1	260.721	198.906	746.899	191.61	318.284	146.277	617.778	355.045	331.253	125.687	175.512	159.469	149.388	462.574	220.922	227.609
ATP5J	317.017	211.178	220.135	349.756	337.103	248.822	301.151	247.42	254.512	213.064	209.469	290.323	201.441	399.846	290.222	301.189
RPS27	279.601	137.352	169.973	215.686	261.39	309.414	268.596	387.688	313.567	154.008	137.637	462.418	211.999	610.432	281.503	343.86
TMEM50A	225.074	214.455	202.204	376.254	301.911	291.533	141.304	328.207	282.742	205.13	197.826	460.182	559.47	309.134	202.594	174.963
ATP6AP2	342.717	311.525	469.042	344.869	206.302	217.773	152.73	259.405	275.622	268.337	279.469	335.073	379.495	199.92	151.414	224.719
C12orf75	175.292	216.427	558.258	381.858	366.527	169.243	183.499	154.073	239.284	386.614	293.48	226.003	133.987	167.194	402.897	397.522
RNF181	472.903	203.423	215.726	398.05	380.899	167.23	345.764	253.78	248.299	178.53	192.915	245.955	228.421	364.328	222.179	214.171
CYR61	184.171	214.365	460.597	267.461	325.283	249.44	226.559	178.189	266.481	356.396	330.39	201.171	205.512	359.959	245.475	313.666
ALDOA	421.698	595.356	260.05	294.906	157.605	370.088	235.532	114.194	244.664	439.436	451.203	98.921	189.081	169.027	195.592	109.115
PFN2	212.961	294.741	262.439	266.858	266.494	286.684	271.082	364.947	298.553	264.156	264.533	269.342	443.96	252.612	235.524	159.471
STAT1	50.4093	124.527	530.164	89.5508	440.129	77.9336	337.372	489.666	460.614	134.599	77.0665	301.361	439.627	308.543	254.69	441.183
CST3	437.014	345.13	281.815	179.147	199.069	629.648	220.268	301.523	334.726	234.374	292.934	162.449	328.237	315.852	93.4953	88.2558
SAT1	143.534	193.99	262.71	314.606	193.832	534.976	172.567	233.107	275.874	147.516	161.26	439.7	233.878	531.705	184.878	181.354
MDH1	237.156	261.285	240.448	402.672	320.116	169.58	274.651	223.006	198.306	224.941	236.734	282.747	255.81	239.445	231.758	352.046
IFI27L2	433.076	250.382	194.885	249.654	383.059	297.451	306.333	246.311	292.201	171.476	215.3	263	246.529	389.039	88.158	214.46
SAR1A	573.183	232.441	163.353	529.277	153.109	274.276	123.231	117.402	139.556	409.778	307.039	145.965	175.977	133.67	112.503	150.853
BRK1	308.703	290.881	274.851	396.636	193.87	289.674	270.166	206.202	266.172	270.089	300.336	211.234	231.691	282.336	185.124	135.355
SNX3	205.152	281.292	264.257	342.21	178.11	243.799	221.245	256.696	246.348	262.239	269.018	215.568	226.858	258.254	273.116	222.02
EID1	258.108	261.446	207.782	266.458	189.483	187.82	272.093	186.853	258.735	303.061	229.956	321.551	278.964	330.182	253.122	259.713
ATP5G1	256.3	211.171	197.901	327.002	340.249	130.301	407.983	224.057	247.264	202.253	156.117	236.089	196.235	244.63	285.512	299.171
UBE2V2	211.353	173.741	229.848	296.985	271.012	89.7683	214.283	232.545	175.027	195.569	174.189	343.161	241.349	265.38	349.457	364.755
COL3A1	216.272	154.207	293.331	169.892	165.963	110.74	114.989	277.506	429.16	107.498	219.503	313.112	505.664	411.274	129.644	280.692
CNIH	280.246	234.132	204.971	295.881	283.8	116.263	217.787	301.89	207.668	259.343	257.037	301.135	246.032	222.414	208.077	308.223
RHOC	415.221	383.698	216.955	236.249	290.261	240.446	230.995	107.808	198	400.527	428.967	96.016	207.754	144.031	219.843	145.345
RPL37	222.514	149.749	114.858	147.656	256.35	537.168	319.979	221.946	232.957	119.418	263.429	273.495	160.817	377.048	380.545	290.734
PDHB	220.773	261.295	250.602	387.413	250.495	126.115	265.503	197.163	177.479	262.813	189.179	328.653	282.136	201.018	162.634	288.971
TUBA1B	137.026	413.055	159.317	394.364	139.606	79.5082	271.329	49.5569	126.256	737.543	546.94	61.533	80.6331	62.9908	360.395	206.608
PSMA6	209.034	240.773	186.076	416.596	251.2	163.532	309.899	182.736	268.563	249.843	213.075	228.558	193.342	283.123	221.833	247.606
EIF4A2	280.358	186.522	206.725	273.452	180.925	247.947	155.614	355.786	249.02	156.862	201.635	382.908	370.157	227.763	162.414	325.469
LINC00493	209.458	132.122	211.22	205.808	257.47	259.458	342.421	291.22	278.319	133.803	165.108	336.15	280.141	380.711	149.952	317.879
GPX4	351.798	319.846	121.64	143.316	184.35	561.194	183.257	315.848	246.541	188.021	210.982	275.89	296.085	275.618	138.876	154.974
EIF3E	202.686	182.209	149.592	340.053	218.896	201.62	199.294	339.544	206.087	191.676	204.943	368.464	270.304	210.595	280.654	299.772
OLFML3	281.85	353.998	166.89	245.942	40.028	607.668	185.824	188.011	195.076	272.276	291.196	368.843	286.116	157.736	137.263	117.518
RPN2	200.984	319.605	241.27	313.703	265.219	209.241	239.239	212.29	237.27	285.613	233.714	227.108	253.283	148.147	257.557	176.948
HTRA1	150.963	94.3584	399.699	125.711	194.488	316.619	217.885	245.017	231.862	84.7044	108.706	562.146	298.244	351.602	191.245	330.038
SRP9	255.374	194.118	211.612	309.257	203.787	189.857	204.229	185.874	203.693	257.666	252.195	282.623	256.81	183.841	233.804	333.173
CLIC4	186.824	266.154	268.858	195.87	271.925	101.684	138.565	138.32	215.795	344.654	285.717	273.147	249.083	178.545	220.538	420.079
DECR1	207.468	178.424	155.382	295.35	226.22	195.035	233.122	294.041	255.476	194.319	139.72	351.065	272.373	265.582	167.97	369.064
JKAMP	173.249	190.412	303.04	256.773	299.671	156.026	200.446	242.753	182.359	167.708	111.486	401.856	291.547	234.08	280.801	325.748
RPL24	217.639	155.78	145.446	195.302	293.013	328.717	297.315	253.782	253.071	144.135	200.833	290.083	208.418	343.595	207.461	305.101
TMEM14C	304.105	216.45	190.591	340.535	231.948	248.484	195.174	199.327	196.765	247.519	281.438	216.06	195.413	184.519	286.35	193.877
TAF9	199.799	138.14	211.489	315.535	298.09	145.682	318.21	258.598	173.963	180.862	163.665	219.418	218.832	304.546	236.028	345.675
FBN1	166.771	168.811	561.902	116.315	251.348	155.135	184.804	322.507	231.76	116.428	140.115	331.114	242.249	362.931	138.84	325.99
EIF3I	236.086	291.083	185.762	320.417	252.303	187.536	296.446	231.017	179.087	338.179	264.533	210.229	238.846	178.99	191.335	207.368
CAPZA2	240.379	188.825	310.158	327.186	211.19	186.698	157.215	175.135	187.525	247.852	214.76	253.604	287.97	157.927	256.805	279.902
C17orf76-AS1	632.782	191.085	49.981	261.371	114.423	418.304	116.48	155.285	143.994	285.94	427.787	120.075	122.421	182.264	192.991	146.97
AAMDC	290.734	180.293	199.071	304.906	232.432	209.472	167.889	193.455	246.247	141.029	178.937	291.617	253.812	375.834	160.105	275.159
COA3	351.079	182.661	218.922	377.915	252.001	166.101	261.16	214.912	198.193	210.634	155.015	252.032	164.198	169.393	186.283	211.545
EIF4G2	198.362	181.869	250.215	211.078	289.449	143.587	190.767	245.052	176.481	268.965	216.371	295.776	206.484	176.961	276.165	367.114
PSAP	176.6	146.749	294.478	78.1453	239.248	340.554	192.764	432.095	425.021	181.14	153.854	286.504	212.341	388.007	146.085	114.471
GSTO1	248.191	187.874	217.782	304.557	341.165	126.15	311.955	210.637	198.802	249.831	176.202	278.099	197.294	211.316	203.901	231.618
RND3	265.072	199.077	214.993	466.245	242.531	137.51	49.8287	140.537	144.438	470.83	254.646	112.284	167.263	107.585	149.132	260.879
C14orf166	205.456	184.861	183.528	250.434	227.231	234.444	301.619	287.223	198.467	179.449	235.432	182.343	264.219	213.7	340.013	243.247
NDUFA3	408.721	202.565	156.143	158.924	323.357	199.52	229.887	220.228	247.463	212.924	180.287	309.432	195.249	242.318	119.09	269.235
PHPT1	378.85	227.286	203.591	329.874	298.017	192.069	197.248	263.928	216.856	196.275	112.668	212.016	176.736	276.441	146.118	184.03
VTA1	113.627	86.3122	245.491	116.964	396.826	85.7554	345.781	360.205	272.093	115.019	77.4099	247.148	211.297	477.272	271.69	308.788
SAP18	236.554	151.292	205.237	297.329	212.679	146.999	255.203	220.25	224.328	193.473	150.619	239.006	197.616	343.255	247.198	285.13
TOMM6	241.857	129.607	141.588	218.92	319.994	141.656	356.596	288.963	241.468	154.776	179.545	214.497	194.053	297.471	288.864	292.636
SEC22B	539.362	426.719	100.848	520.957	69.2387	256.883	76.5545	111.316	65.9819	381.867	314.712	84.8079	122.859	45.0953	65.9417	68.6466
YWHAB	160.946	171.409	228.679	177.912	272.784	140.287	312.796	199.146	245.002	191.812	175.375	139.61	246.721	316.842	383.88	268.039
ERGIC3	186.726	261.753	204.22	203.278	242.746	278.405	283.698	306.708	274.006	203.638	191.644	174.983	249.368	346.076	155.758	126.707
TSPO	398.106	382.076	170.588	301.019	193.178	317.862	163.046	84.9566	225.044	373.169	348.916	85.6314	158.598	131.99	159.467	93.1941
CCDC53	303.207	188.902	239.819	293.785	195.633	170.098	199.745	232.615	214.939	179.292	176.135	366.559	246.96	206.344	158.727	205.196
CTSL1	203.103	290.326	197.274	250.66	151.534	266.695	209.632	111.067	231.992	207.824	282.074	371.124	236.906	254.466	168.715	187.91
SBDS	236.44	173.961	218.9	277.968	234.69	163.193	170.496	211.678	164.968	280.421	177.239	179.344	221.579	239.511	319.303	239.151
RABAC1	343.468	336.128	175.465	352.717	236.748	254.288	193.783	186.721	179.519	293.346	276.684	111.016	170.372	142.912	155.904	114.657
PTS	215.035	132.791	197.927	311.099	270.241	113.498	301.034	292.683	132.079	177.386	148.216	335.641	178.667	324.257	175.963	211.915
YWHAZ	149.446	172.22	320.58	186.41	264.604	168.857	338.883	241.176	209.255	212.997	241.941	168.933	214.425	216.94	283.802	235.767
GTF2A2	212.812	147.117	234.433	258.082	270.734	118.926	276.158	230.609	183.108	161.586	170.05	316.22	208.028	302.758	249.829	276.621
MAP1LC3B	198.015	171.456	382.941	153.107	322.638	165.431	217.777	325.197	188.946	136.885	164.605	282.098	281.343	236.492	208.008	180.875
SLC25A5	255.759	286.065	126.652	466.705	146.052	214.429	185.29	99.5688	107.535	373.034	264.791	129.553	114.503	129.592	264.023	159.287
NDUFA6	297.354	213.141	182.36	310.879	284.051	163.499	242.737	199.279	178.809	200.285	163.057	204.48	165.702	188.323	179.701	277.896
SFT2D1	269.077	203.992	256.649	365.072	264.623	156.143	264.301	172.691	161.477	244.685	244.61	149.611	157.019	212.559	175.181	203.001
EIF2S3	173.459	112.219	284.58	207.771	220.714	195.36	307.341	248.439	150.125	178.311	126.632	161.336	339.813	451.47	181.646	166.875
PLS3	254.209	188.42	249.623	172	218.606	187.744	133.651	230.876	249.664	164.074	161.557	427.472	236.875	140.921	305.027	218.722
CALR	1075.89	384.112	83.5392	191.429	64.2886	216.742	65.571	27.9087	47.2967	448.839	322.292	22.5685	37.5181	34.6924	21.0265	31.7081
S100A13	255.217	134.173	166.056	146.608	228.649	384.364	345.491	345.998	161.218	86.8502	169.931	343.797	245.313	326.998	150.819	138.617
GAS5	251.288	83.9266	151.339	252.956	196.821	340.847	183.209	300.34	178.873	113.8	154.628	239.696	223.185	572.286	92.7623	230.005
ITGB1	254.082	274.471	280.978	141.969	216.037	147.287	94.7971	95.1299	206.589	381.155	328.621	199.433	257.81	46.89	278.589	241.201
MEST	88.253	365.388	136.502	201.946	97.4339	170.389	313.105	199.038	212.952	326.48	221.712	234.197	364.243	295.808	141.028	139.579
AP2S1	405.242	267.93	168.566	198.632	305.148	177.829	273.941	223.857	222.857	233.084	232.419	133.334	154.674	157.557	152.097	165.748
TRMT112	259.83	232.42	173.546	350.742	194.512	211.942	224.602	150.48	221.436	229.701	175.377	143.873	185.542	214.152	235.823	168.443
CD164	241.405	282.307	186.603	182.612	171.16	237.414	143.277	127.346	211.09	271.628	235.027	347.145	241.467	139.631	156.847	229.589
STT3A	166.391	106.27	204.524	91.9009	546.245	63.2156	219.43	382.559	295.002	149.879	106.912	215.942	128.886	194.257	292.698	297.27
LAMTOR4	338.712	236.112	157.344	290.929	126.559	292.866	166.334	243.253	211.218	188.297	190.235	211.498	151.028	175.006	166.832	173.542
TIMM17A	158.799	206.432	175.303	336.525	248.983	73.3298	344.638	246.377	139.556	242.922	172.727	166.954	171.968	206.596	175.3	250.805
RPL23A	196.516	143.549	136.782	151.432	299.507	203.969	261.553	259.287	197.062	115.999	136.774	333.388	200.02	358.699	202.708	272.345
SUMO1	222.143	159.604	204.002	313.876	208.178	127.138	222.059	155.11	201.523	205.655	146.826	260.912	217.121	190.714	148.179	275.511
HERPUD1	292.764	307.808	227.907	322.535	121.333	188.698	175.491	178.49	137.302	278.851	208.577	98.6997	227.228	172.657	165.739	144.695
AP3S1	230.247	203.351	302.879	189.248	194.043	127.678	215.063	127.605	172.719	199.159	184.447	241.333	272.899	201.282	205.434	246.108
GARS	176.028	177.097	179.369	187.494	273.618	118.183	260.009	232.483	153.978	262.707	211.601	107.303	225.275	188.288	215.059	242.775
COL12A1	385.831	73.9889	221.725	102.748	129.587	148.1	231.521	314.256	206.662	62.006	109.935	779.422	85.2402	346.273	36.9778	186.017
C1orf54	143.435	103.33	117.369	260.276	233.197	94.121	163.181	178.418	212.323	207.678	143.905	365.204	295.081	366.928	249.362	162.554
TMBIM4	220.975	182.233	181.61	253.989	203.584	155.47	172.464	255.139	170.499	161.443	145.708	223.033	252.748	242.527	206.937	217.786
OAT	234.518	212.45	230.34	242.487	238.312	276.777	209.153	161.51	125.754	152.504	276.853	206.331	280.794	138.094	145.787	186.523
PSENEN	262.172	208.695	173.659	315.279	242.182	166.942	221.994	156.085	242.036	197.906	173.138	147.061	171.953	251.476	127.286	175.291
CYP1B1	75.3976	126.052	275.924	150.558	135.683	223.014	163.09	137.238	188.2	87.7224	64.9606	689.998	370.526	310.322	126.042	205.134
ATP6V1E1	175.391	118.004	233.707	172.271	240.745	139.498	279.684	286.867	224.528	129.591	105.075	193.595	209.119	348.256	247.546	158.496
MIEN1	235.066	200.973	184.891	250.114	182.418	162.329	193.897	266.706	170.449	196.22	148.717	185.745	214.254	204.35	208.361	150.198
EGR1	137.657	188.189	128.848	217.801	70.3533	449.756	42.947	53.7507	60.6721	417.585	346.011	125.459	19.2595	177.099	76.4582	118.207
EIF3H	195.855	149.754	147.219	206.968	185.796	210.912	220.485	290.679	180.47	160.484	189.55	201.992	216.496	178.575	214.664	190.24
CTSB	183.778	367.174	203.528	172.315	134.221	250.135	222.861	221.94	255.348	199.987	160.978	194.909	244.775	168.791	163.73	84.4855
YWHAQ	171.475	240.377	222.355	202.194	159.489	113.701	131.742	132.486	169.953	358.362	243.336	204.845	178.477	111.389	282.22	201.065
HNRNPH1	485.955	285.711	43.3559	404.176	42.2311	156.861	45.2631	25.9508	52.7734	451.725	338.72	65.4354	43.044	39.2312	81.2609	72.0755
CFL2	163.912	168.395	191.169	203.239	228.618	107.608	184.119	110.14	143.494	182.464	187.885	360.742	254.225	93.532	265.811	266.721
ATP6V0B	368.828	253.325	72.9583	424.499	242.733	135.314	137.464	157.098	129.072	334.388	278.526	33.5192	82.0064	83.8809	156.945	66.2676
TIMP3	135.828	233.057	258.749	311.468	249.877	85.7704	183.553	95.0052	190.568	265.339	126.751	496.698	217.115	179.486	56.8543	51.3836
NDUFS6	362.738	208.575	106.96	264.827	154.92	185.881	182.026	139.599	158.124	310.123	213.012	116.321	111.144	145.868	189.922	105.908
ANAPC11	346.479	194.882	137.45	306.88	204.8	217.468	138.462	167.998	153.5	245.325	159.004	133.984	131.803	147.455	158.616	128.939
NEK7	156.766	106.09	762.5	99.4783	355.611	66.6373	108.864	44.5484	172.957	104.285	160.555	136.819	131.143	94.0685	187.635	382.734
PSAT1	211.115	69.587	208.456	176.764	261.42	171.946	135.355	312.094	100.791	191.398	325.089	54.798	228.634	180.021	200.204	206.833
SEPT2	151.932	168.947	278.474	135.042	206.92	168.526	164.174	178.018	175.821	220.275	177.629	163.38	239.449	211.351	235.702	195.879
RPS3	196.302	203.021	141.122	196.922	175.991	229.62	245.856	214.764	196.895	144.434	210.827	186.435	205.874	290.763	137.093	169.965
NDUFV2	161.663	170.607	228.629	267.359	149.97	93.0374	275.463	160.184	212.834	168.559	136.921	190.076	246.75	208.857	161.492	219.241
CHMP2A	274.674	209.867	137.536	229.456	141.963	128.554	213.304	201.449	179.808	172.381	137.304	191.501	202.14	253.016	181.77	174.707
MFSD1	69.4102	112.337	183.71	123.687	164.392	98.4796	483.442	328.847	326.926	109.492	112.909	183.787	226.142	189.558	273.861	131.99
FKBP3	205.058	166.879	156.852	277.793	169.989	109.278	217.108	192.176	126.14	175.06	140.458	185.561	155.701	210.253	189.986	289.186
DDAH1	241.497	252.203	172.1	360.241	254.086	48.3244	122.47	70.3857	95.5764	516.841	223.182	83.6628	112.431	52.6832	168.794	144.341
DPY30	139.346	125.99	150.024	260.097	195.949	111.48	161.273	240.794	209.759	177.323	139.169	267.373	163.295	264.039	186.499	203.345
TUBA1A	152.344	335.072	125.188	276.57	113.057	157.092	198.147	102.352	132.779	402.273	340.983	151.942	91.7901	116.415	190.352	138.412
EIF3K	259.384	203.836	92.369	283.386	234.827	246.476	190.254	201.85	156.863	177.132	227.586	148.48	117.775	121.786	204.959	163.536
COX5A	243.317	216.882	162.423	221.476	227.556	164.712	284.183	171.978	154.859	192.003	240.05	126.505	119.929	149.693	205.153	147.794
ENPP2	342.111	79.0846	44.6793	199.003	111.371	169.186	46.4968	256.163	275.431	177.762	160.468	641.216	150.277	134.253	56.059	106.015
MAP1B	303.92	74.7171	133.877	308.612	180.938	54.955	62.322	61.3394	82.2098	486.237	309.795	62.8283	66.8374	53.4831	170.824	149.437
C12orf57	309.361	142.893	100.418	260.436	210.009	305.251	137.776	202.654	152.582	196.05	184.037	95.7648	131.289	150.998	176.507	162.225
CYB5A	159.911	113.726	96.7348	159.807	132.428	190.422	127.148	295.805	304.957	104.823	101.421	296.391	344.234	297.975	134.112	113.949
TALDO1	150.955	195.119	107.864	269.527	212.026	261.173	153.11	190.388	118.789	257.806	309.499	92.2917	145.689	141.548	187.069	97.4244
DPM1	161.448	119.746	186.181	168.933	219.487	114.126	340.317	163.593	156.71	107.312	123.553	249.652	222.417	260.624	225.864	243.448
RPS20	278.704	129.961	100.589	188.498	162.694	278.384	200.486	191.079	178.038	163.664	199.007	166.27	123.884	267.815	159.319	188.369
RPL32	195.049	110.523	111.481	155.232	209.423	246.359	224.513	204.185	192.288	116.65	154.837	179.226	141.931	276.511	249.278	215.716
RTN4	115.835	75.6769	296.292	127.301	268.908	63.4288	176.21	161.116	172.079	83.1325	78.9273	305.446	163.434	280.162	263.829	347.68
ATP6V1D	148.715	140.789	213.387	189.812	314.84	60.649	184.302	188.37	191.319	198.246	151.98	190.562	179.314	158.255	222.855	225.349
MORN2	204.673	131.454	123.427	204.212	225.579	108.004	170.774	264.996	157.598	106.491	136.019	250.806	137.695	298.136	131.566	275.645
MMP2	234.848	177.435	250.791	117.009	136.932	130.1	287.947	269.712	213.579	209.375	144.169	240.959	78.0166	192.244	98.8161	162.366
CTHRC1	361.377	248.627	92.2653	205.628	208.265	64.1489	453.076	110.763	95.7646	137.512	213.091	103.144	30.8877	130.572	101.324	138.13
C1S	149.553	83.5738	204.352	79.0703	40.9322	320.177	22.2203	374.867	203.761	91.958	85.3731	447.306	307.206	378.783	48.6419	150.196
MYEOV2	329.278	128.297	141.513	240.572	215.557	171.41	152.204	178.839	139.073	154.407	129.311	207.929	114.694	233.444	88.9168	199.45
BUD31	198.241	148.689	153.54	263.021	244.151	119.248	191.412	200.435	108.517	138.565	121.793	158.223	154.92	179.328	186.942	235.007
PSMD14	177.222	174.672	138.175	265.762	185.234	99.2731	218.939	118.617	170.133	241.415	167.321	119.111	167.345	154.039	272.579	153.283
COMMD6	198.032	113.572	159.714	172.809	181.7	138.78	200.865	174.542	222.915	103.145	114.89	247.448	164.337	285.718	137.137	236.368
CDC123	189.939	130.923	180.21	289.927	143.262	112.468	188.733	172.852	155.393	198.193	144.755	150.004	161.634	110.932	232.976	205.279
SNRNP27	101.898	67.7152	269.832	99.7264	222.459	62.4497	272.438	220.046	257.786	103.812	86.2491	197.212	180.228	271.542	297.522	178.532
ZMYM6NB	237.758	121.932	127.433	237.758	174.833	201.924	96.4676	253.118	201.513	107.238	101.738	262.677	229.743	279.494	72.6369	129.56
PLP2	211.989	260.368	166.789	139.039	212.401	171.615	165.932	58.868	130.079	290.468	328.887	84.5572	113.288	52.3643	181.336	209.406
ILK	160.371	250.42	202.981	67.7461	197.612	123.51	240.166	207.895	174.83	270.665	183.893	143.078	168.843	197.62	170.443	104.84
TIMP2	136.991	83.9075	255.059	107.437	216.513	95.4026	163.228	216.647	209.917	72.0224	78.9205	359.327	217.207	265.626	207.437	191.259
SERPINE1	170.3	263.042	410.562	181.082	291.561	102.368	256.975	13.672	96.8274	251.902	255.802	87.8391	92.4976	68.0998	207.837	119.51
C7orf73	195.682	135.309	171.134	179.431	181.31	114.881	184.114	185.945	141.688	155.051	132.458	212.889	183.145	208.291	167.184	196.103
LAMTOR2	259.427	175.61	143.304	254.412	188.846	221.87	166.253	198.047	174.074	120.945	132.699	117.701	150.374	193.831	122.844	104.39
NHP2L1	167.81	142.136	159.482	180.558	198.68	158.368	266.2	166.207	161.921	161.015	152.987	184.078	155.258	176.765	186.738	187.045
RPL13A	157.007	137.915	76.4523	212.516	126.306	279.205	140.433	261.841	215.241	219.054	199.303	122.035	132.332	218.728	132.022	162.149
SUB1	150.603	127.977	135.129	200.808	190.809	131.225	217.951	148.99	151.984	100.082	121.69	232.854	141.318	273.024	189.332	267.995
RPS15	284.709	177.809	101.936	218.201	184.203	248.555	183.014	184.946	177.498	174.108	178.036	141.775	115.086	188.045	88.077	131.344
CNBP	204.81	183.954	120.304	255.47	116.385	192.214	173.894	174.645	176.778	249.947	188.635	96.897	164.543	175.379	137.038	123.725
LGALS3	170.668	252.501	107.282	192.071	138.88	318.727	167.384	159.209	164.218	216.813	243.519	121.444	251.325	133.496	82.824	91.4395
EDIL3	302.378	73.7826	515.529	51.2766	280.576	8.77595	111.312	282.784	282.968	123.505	116.081	153.64	50.3722	121.343	108.199	207.517
CSRP1	192.871	325.184	109.077	159.862	96.6289	290.982	96.7172	42.4958	133.493	279.861	419.475	80.6527	106.189	61.1763	166.805	100.761
DGUOK	169.349	166.501	194.052	221.852	219.704	71.6329	186.328	190.355	140.279	140.831	111.791	144.433	179.356	239.236	143.662	196.891
PDZD11	210.483	165.742	129.605	254.251	204.879	85.028	180.356	183.139	104.942	96.611	135.212	200.026	135.971	176.737	152.256	213.926
PABPC1	123.913	114.792	208.778	185.183	206.425	136.562	158.846	216.152	173.341	101.693	105.574	256.358	187.667	185.333	142.914	220.603
WDR61	167.079	129.907	181.86	214.987	194.303	126.606	230.555	200.264	132.176	124.647	138.381	225.082	162.899	179.642	176.58	145.559
MRPL14	266.628	210.768	104.32	267.957	172.311	181.707	193.068	104.368	129.399	229.829	161.745	175.049	128.448	98.8706	97.4458	135.249
COPS5	158.926	149.552	124.856	200.822	158.485	107.704	182.724	167.93	136.714	170.911	184.583	163.043	223.915	150.839	160.808	186.122
PSME1	146.462	178.642	109.865	199.799	120.049	247.707	161.524	192.323	157.344	123.176	134.511	237.564	211.767	221.846	182.695	119.604
HIST1H4C	214.632	337.398	15.2081	270.187	42.6077	370.451	27.2121	8.52283	14.0931	554.43	552.087	9.7305	4.78519	29.9742	31.2468	20.9306
TMEM66	147.391	209.399	218.099	195.172	109.665	221.644	168.553	128.338	158.879	192.941	174.497	159.735	177.037	160.636	140.106	112.072
CDH11	191.877	134.589	164.705	140.297	121.001	226.486	115.689	233.187	157.4	112.926	108.062	288.224	268.716	172.775	168.11	126.366
ITGBL1	120.79	99.6662	260.362	133.819	210.426	139.914	118.912	312.643	104.509	100.044	78.1403	341.885	256.134	212.946	79.8664	163.345
MRPL18	237.902	144.976	99.2755	265.838	134.776	123.125	156.85	114.178	143.074	215.946	176.959	99.2054	130.724	125.191	182.04	202.588
UBA52	213.644	124.065	104.311	142.656	213.455	244.662	203.331	180.254	170.014	107.49	147.24	163.607	122.858	215.922	175.4	176.087
CCDC80	102.825	142.839	134.34	182.527	215.941	91.821	178.599	175.093	203.342	59.0664	99.9119	205.674	194.481	320.126	192.824	196.065
CLTA	148.687	189.949	71.0125	190.63	130.842	172.483	185.935	162.414	152.95	224.991	239.776	69.9946	125.788	155.574	300.313	111.33
VMP1	217.298	240.807	165.322	246.03	142.474	103.127	127.711	105.242	111.522	181.211	191.002	102.824	200.436	122.455	159.68	120.112
RPL29	195.748	159.778	102.05	103.398	234.731	351.33	228.161	174.058	159.925	132.711	176.073	142.779	144.123	167.889	100.94	134.683
EIF6	174.708	257.74	126.25	286.37	147.911	180.154	250.232	118.757	97.4186	221.476	185.719	132.168	126.209	105.293	74.2121	102.679
COPS8	246.665	143.804	146.071	198.321	141.455	153.834	106.777	200.495	187.472	155.799	147.741	129.74	149.529	146.565	105.06	166.218
ATP5G2	208.005	143.736	94.0295	173.905	153.254	228.697	172.244	156.213	190.861	136.803	171.396	160.222	167.548	174.976	151.244	138.283
TFG	169.363	209.85	132.951	265.249	128.394	126.211	166.567	142.629	142.516	164.397	168.583	161.246	164.151	152.607	95.6604	148.684
EIF4E2	185.92	155.621	120.48	253.239	138.892	76.6199	206.541	158.024	131.139	158.326	149.229	118.371	160.913	202.803	154.723	159.491
THBS2	260.864	77.8563	308.618	79.5183	81.248	111.334	139.151	231.056	159.121	50.175	57.8885	408.793	118.517	355.643	118.499	104.612
PSMG2	110.227	160.858	137.097	134.659	103.759	119.159	242.306	154.737	205.441	98.0446	123.41	150.573	217.904	232.217	180.167	266.089
SELK	144.754	115.665	141.239	200.248	227.211	125.132	192.806	128.183	138.947	138.019	90.7629	227.134	131.494	187.369	171.524	204.243
MYL9	277.668	268.646	177.174	63.1328	229.977	212.359	145.555	85.5779	161.505	160.151	164.922	120.473	166.794	95.038	134.55	138.001
PON2	234.528	240.078	183.457	236.403	128.796	161.088	129.479	142.226	120.655	168.493	161.054	151.212	173.924	104.117	82.24	91.1398
TIMMDC1	127.648	116.683	162.51	177.718	188.282	132.431	139.038	272.297	180.651	155.264	134.585	134.886	175.77	174.761	84.5622	170.311
UCHL3	125.352	118.399	163.24	226.627	223.598	98.0095	254.281	146.237	137.929	107.27	140.539	139.208	117.578	126.203	148.395	202.352
TMEM147	245.606	216.878	99.5289	273.219	101.744	239.579	137.845	186.747	119.064	190.088	168.438	87.9657	117.39	110.761	133.312	47.405
VCAM1	169.951	32.6377	28.5077	168.628	328.93	147.851	58.7343	157.234	186.153	108.121	173.837	289.666	344.272	276.261	35.1672	67.214
TMEM230	231.063	171.494	121.092	243.834	113.392	206.561	139.06	163.151	146.032	173.648	160.46	116.192	169.543	107.366	116.697	111.841
RPS27A	138.739	86.503	88.7569	117.557	214.608	182.975	203.708	186.3	143.767	86.5656	145.032	180.553	126.73	226.217	232.206	245.686
EIF4EBP1	283.095	170.553	72.761	216.645	162.045	168.695	169.808	147.862	87.6833	278.089	196.628	40.596	127.746	117.502	46.3939	106.045
CWC15	124.121	116.764	132.5	177.768	170.008	79.6361	157.487	154.508	125.285	112.185	74.0757	273.766	140.939	281.528	204.516	186.695
DEGS1	224.141	185.377	136.02	136.243	106.602	191.359	147.34	174.791	106.8	222.818	206.183	146.688	213.901	109.263	153.105	101.377
ACTR3	114.321	228.772	180.695	140.159	158.64	119.18	163.795	64.9212	115.12	248.384	274.665	95.1144	128.156	56.0758	210.828	159.345
NDUFB4	168.511	110.366	147.161	163.591	146.426	127.818	181.638	162.741	155.372	112.427	101.866	207.792	165.894	206.975	188.114	175.006
HAPLN1	151.317	20.5133	107.994	130.53	887.181	6.49148	91.4579	169.604	98.8101	123.583	162.234	130.475	0.739846	0.913957	42.2435	365.742
EIF1B	120.299	87.257	118.645	121.373	177.662	133.535	189.798	181.543	209.468	65.6414	136.974	192.765	195.407	358.519	150.359	124.493
CHCHD2	160.951	196.818	128.855	235.611	126.924	181.9	229.136	121.302	138.626	188.44	230.187	84.3799	116.532	126.9	92.1395	115.843
ATP1B3	124.913	195.088	169.86	189.44	128.713	169.755	200.97	101.485	103.303	142.84	165.892	236.236	170.298	127.75	148.593	134.554
DNAJA1	118.806	168.869	130.827	213.419	128.627	195.717	137.821	107.208	129.491	163.344	183.366	190.758	156.354	157.117	231.921	79.2626
FHL1	119.737	112.111	188.633	107.961	95.4674	246.134	53.2965	164.137	172.403	132.711	159.131	99.6392	307.334	184.521	247.357	140.365
PSMB7	154.133	168.494	138.968	292.243	162.938	122.476	172.077	72.0948	149.015	197.039	183.018	144.601	107.277	104.774	101.89	121.739
SEPT7	150.371	94.3955	234.456	114.923	185.672	59.7281	116.405	160.758	110.383	121.036	91.3557	217.042	205.063	82.9602	229.748	261.516
SSB	114.564	100.054	150.577	184.98	149.29	60.3612	160.542	156.873	122.785	111.715	101.306	224.488	198.994	122.421	220.666	259.354
MRPL20	213.371	169.922	121.987	216.806	186.247	119.898	171.145	101.137	123.585	163.372	148.795	137.056	115.913	147.668	103.795	149.974
TSPAN3	157.563	145.587	183.573	120.79	116.301	123.631	203.418	215.265	172.448	120.178	111.86	149.348	150.802	247.017	172.672	72.0904
SULF1	51.9079	7.84742	134.061	89.4684	590.905	22.8333	142.953	813.304	137.475	35.3225	51.5381	112.612	124.866	77.7367	63.2229	73.2925
GLRX	170.299	100.255	164.316	179.643	240.417	98.5532	157.899	98.021	170.622	106.077	131.38	180.571	89.7196	253.562	77.87	171.263
TMEM179B	220.324	206.129	133.804	249.406	147.653	157.91	152.445	167.649	132.394	120.967	122.205	94.3045	135.986	201.329	107.997	57.623
PAPSS1	197.283	158.163	134.546	107.599	109.006	270.869	87	258.587	140.65	119.848	115.501	212.856	156.629	174.517	69.3182	122.768
THOC7	131.701	99.275	131.824	123.47	155.944	103.816	213.167	139.795	138.337	88.5616	135.449	115.538	144.545	213.528	317.596	213.088
RPS4Y1	284.747	0.0732742	0.33339	262.624	247.718	0.206848	0	275.785	257.655	229.234	282.345	0.228684	0.113483	0.241338	203.416	321.009
METTL5	126.001	145.293	150.96	148.402	153.141	100.815	174.279	204.617	92.9581	85.6333	137.126	170.905	157.466	162.764	180.129	204.03
FAM69A	117.613	56.7767	287.712	46.6983	102.641	86.7742	132.99	317.205	372.911	73.2129	64.9877	232.93	258.706	130.699	86.4048	105.84
S100A4	31.4255	23.1909	53.9069	373.582	421.904	10.4176	108.007	567.468	10.3468	10.5584	23.8058	111.021	665.392	39.3427	19.8549	19.2447
CAP1	133.196	161.651	183.101	114.635	233.08	54.7997	135.204	74.5535	111.437	274.348	158.742	146.82	117.371	84.9762	179.348	200.529
GLIPR1	120.463	299.186	117.901	228.402	149.061	51.5898	174.284	34.765	120.793	165.857	148.209	169.375	132.147	70.7011	155.701	235.105
SEC13	174.494	212.981	88.3355	172.772	167.184	101.018	162.776	123.231	122.102	203.338	191.267	98.4215	113.661	102.339	177.705	147.401
COL6A3	134.899	86.6384	135.84	134.921	210.744	106.337	146.087	186.937	199.361	88.1541	119.108	171.822	152.628	131.86	156.827	229.972
DAZAP2	87.7425	140.301	207.295	107.526	91.3072	136.555	307.713	133.603	175.829	141.111	78.8339	180.133	154.993	316.209	86.2189	67.0466
MEA1	169.153	197.143	113.9	290.93	131.362	103.77	167.502	135.908	144.487	213.42	157.659	66.442	128.32	127.239	99.2639	83.7466
RPS9	198.005	153.624	52.2885	156.541	125.365	278.271	140.302	156.879	177.967	148.009	195.446	94.653	100.319	172.532	117.331	111.908
ETFA	148.268	147.764	119.23	213.563	122.841	114.788	176.374	155.066	131.051	183.332	135.068	119.381	164.795	134.901	108.489	141.709
ADI1	175.276	183.455	134.389	182.436	106.853	89.7085	151.631	110.791	146.238	256.244	120.604	82.9819	140.584	111.954	185.51	87.1068
COPB1	137	129.572	166.837	124.774	206.039	110.368	146.793	107.378	122.494	164.383	139.634	169.274	182.24	71.3674	173.224	175.768
GDI2	162.662	159.535	106.4	128.267	136.855	89.4379	136.577	139.122	111.518	188.335	208.91	171.834	102.568	109.811	145.562	184.352
EMC3	155.662	144.63	36.9199	253.215	124.219	97.639	183.136	205.879	98.2024	150.183	111.49	190.837	155.739	173.235	133.268	110.882
DERL2	148.241	143.354	102.655	222.943	194.922	77.8047	203.996	143.604	89.7701	148.949	95.7802	81.2579	159.242	172.52	153.251	131.242
MGST1	157.873	268.436	91.4684	123.474	20.2906	149.837	67.565	63.1988	219.681	157.547	126.262	89.3411	132.41	299.339	50.2293	354.828
RPL12	167.176	101.03	62.4533	133.206	135.85	207.377	157.41	183.44	168.303	109.714	172.127	118.26	124.981	197.621	227.557	121.167
TRAPPC2L	212.033	141.172	129.478	181.041	133.843	134.708	174.02	81.1079	174.116	148.668	134.8	92.2919	119.812	146.701	129.335	103.536
ABI3BP	141.951	69.0478	54.4995	102.561	815.256	139.071	46.7395	174.933	138.503	29.6901	52.5772	138.324	192.612	48.4577	59.3478	211.683
IAH1	158.488	154.415	145.345	171.913	109.742	119.736	177.126	139.191	126.125	107.236	139.736	162.677	182.316	171.201	114.876	111.138
GUK1	274.161	240.648	100.346	198.669	71.2781	188.538	95.4788	80.4615	145.625	244.597	224.493	41.9073	85.7298	58.7711	97.7783	57.0453
SEPT11	123.282	128.673	268.329	123.608	187.158	138.147	142.01	172.8	132.499	104.65	114.085	162.193	110.217	139.417	137.613	157.024
HAT1	107.944	83.6149	170.238	143.12	214.544	47.5523	143.855	114.446	85.2057	92.5492	100.589	267.405	141.76	155.49	176.315	266.932
SNRPG	158.133	120.386	115.179	203.471	147.578	86.843	187.486	104.899	97.9749	156.81	130.028	142.156	100.915	138.432	132.54	197.222
TMEM126A	123.676	98.952	142.945	180.566	142.247	63.889	236.441	141.605	143.011	125.055	103.729	216.916	165.301	127.626	90.5937	187.136
SNRPB2	83.2536	73.8206	91.2927	120.527	164.815	67.2928	271.275	163.52	148.346	68.715	80.0542	180.236	131.588	257.723	167.716	236.37
STRAP	98.8197	144.375	149.29	117.892	189.773	109.508	152.215	121.927	113.912	139.455	168.058	134.922	113.675	116.422	146.093	216.44
DCTN3	217.267	154.821	103.729	203.51	138.245	124.9	126.548	149.233	131.746	158.176	153.801	115.663	106.605	100.567	146.144	83.3924
PKM	118.787	185.29	199.837	49.0346	175.679	110.532	228.498	98.492	220.035	171.142	147.902	111.625	110.424	152.731	108.095	106.947
NDUFA8	184.228	177.416	88.5683	236.583	115.421	151.721	127.755	89.9111	151.649	177.439	142.616	93.6831	123.006	113.826	63.6838	99.0666
RPS24	162.91	102.396	79.2724	132.772	166.879	164.976	163.643	137.926	131.29	89.8094	116.013	161.205	96.536	221.779	148.89	182.979
UBC	112.412	180.368	109.637	122.634	95.0894	316.634	98.7544	136.956	131.274	144.271	218.398	147.099	121.662	150.108	107.959	73.4562
EIF3L	141.139	129.426	118.657	142.032	149.278	240.794	140.132	208.361	96.9647	101.575	135.575	102.516	161.43	157.21	103.013	136.442
UGP2	92.7831	114.409	191.084	140.498	198.516	82.6834	179.896	120.584	129.307	126.652	92.4526	171.25	206.902	98.9353	102.848	190.466
TSG101	100.212	126.274	146.531	169.971	86.4355	76.7901	187.258	139.472	125.41	153.857	124.2	141.457	127.287	200.538	191.7	98.4237
PTGES3	111.212	125.193	132.383	137.467	129.228	115.109	168.53	112.369	122.572	134.652	153.494	162.037	126.286	140.78	151.443	188.488
ECI2	116.832	149.505	87.2945	190.213	146.067	67.3914	148.248	113.787	169.187	135.007	94.0082	189.187	132.857	140.513	157.665	144.191
ERGIC2	134.947	94.3738	148.095	147.075	249.157	52.7288	103.778	102.453	114.48	118.192	92.9108	204.899	141.836	133.031	128.259	250.96
NOL7	202.49	129.912	148.442	219.861	148.722	117.822	163.191	98.8805	96.1161	182.47	128.438	74.7525	89.0602	97.7754	178.245	68.3033
HSPB11	139.424	118.276	126.885	153.281	162.355	54.8498	209.526	119.411	98.9046	87.547	67.4286	174.326	180.497	149.753	127.14	208.958
FERMT2	74.4574	95.8207	205.103	116.55	176.503	76.622	75.141	88.679	95.9959	139.411	133.181	183.788	198.756	108.995	183.392	272.614
PDCD10	106.992	89.641	163.416	162.15	170.591	76.915	118.066	121.248	88.7578	99.9049	93.6824	211.572	155.093	128.673	195.347	183.696
PFDN2	135.509	104.068	101.236	168.5	161.8	142.384	192.364	140.339	85.4011	118.974	102.849	84.9913	79.5432	193.467	186.739	127.009
REEP5	146.242	122.342	138.793	172.436	139.828	123.278	139.58	112.992	96.296	159.537	148.587	208.223	146.092	135.735	93.0152	108.084
P4HB	173.103	216.06	225.68	122.587	129.509	132.476	208.085	106.429	149.162	115.179	129.608	77.9181	123.748	87.2262	131.207	70.426
ACP1	128.77	122.164	133.582	197.382	142.798	89.1236	164.089	135.512	124.607	102.9	88.965	135.372	143.009	110.8	175.705	153.19
SMIM14	129.021	180.075	104.403	172.415	87.1133	112.094	97.6212	109.351	77.8418	279.887	136.187	132.845	135.193	124.953	93.3646	110.181
CXCL12	44.7676	203.634	81.2688	113.463	18.8019	320.727	89.1673	34.6228	156.969	111.873	164.52	120.58	291.126	175.466	177.203	83.9329
PCMT1	157.832	184.17	114.752	232.065	124.114	95.4306	99.9687	70.8176	113.546	202.547	165.157	107.89	99.0598	74.6384	139.296	92.5892
AP2M1	174.467	233.974	101.225	59.3046	142.629	163.545	152.977	109.473	114.41	238.571	196.091	76.5006	166.474	93.1759	102.203	88.8472
YPEL5	146.4	88.4815	173.332	127.292	108.546	117.385	120.659	162.98	127.103	110.855	90.287	205.365	166.208	163.25	120.316	130.509
APLP2	106.436	82.0599	197.27	80.2982	122.855	101.633	88.0165	107.222	100.985	111.763	115.966	241.279	184.353	144.058	242.729	130.925
EMC2	83.1002	73.9826	129.557	125.299	127.386	91.2227	97.5647	166.748	112.91	54.493	91.764	223.977	193.118	244.677	175.321	187.629
C19orf53	243.584	123.717	114.379	141.793	187.83	163.158	147.903	146.876	109.808	132.937	106.227	103.129	99.0319	123.839	63.0455	121.034
FIS1	170.617	167.608	96.3114	183.713	146.904	198.264	176.839	142.772	92.6475	110.643	170.401	69.0473	128.792	110.584	101.17	95.7111
SEC31A	119.562	130.651	169.338	121.317	206.749	121.038	115.686	121.773	108.244	134.802	131.296	135.569	142.617	102.344	127.134	170.38
HIF1A	133.161	243.406	189.58	89.6256	67.0614	135.333	51.4239	35.4426	104.076	265.079	267.886	87.3492	101.346	29.7261	134.216	122.277
GPX8	117.025	87.8112	140.368	150.362	221.843	68.8735	145.056	156.539	135.259	99.7098	143.363	140.746	134.685	142.892	114.792	151.227
CIB1	186.621	193.245	96.6738	247.97	156.822	141.23	154.56	70.7751	104.18	125.855	152.988	84.5608	103.704	138.596	47.1957	83.9642
RSU1	143.619	120.526	118.688	176.62	119.075	78.3765	135.405	99.3556	119.186	143.225	130.555	127.065	121.269	102.66	213.517	118.42
MRPS33	114.806	97.1423	122.927	142.205	177.605	74.8681	167.936	132.964	132.14	87.0331	109.334	174.184	139.92	211.645	106.83	153.164
PALLD	94.446	107.636	162.901	82.9362	122.467	59.8105	99.3795	90.7212	135.741	72.716	80.114	312.335	159.798	131.003	187.861	228.778
NPM1	87.9397	101.895	97.7796	151.73	157.927	129.567	174.535	130.744	101.707	106.811	108.77	174.216	133.743	148.131	125.452	214.556
SEC11A	121.734	137.695	105.629	171.291	107.825	153.094	131.215	132.297	115.309	137.514	168.252	124.32	119.638	127.049	123.885	119.949
SGCB	159.06	107.953	174.848	138.675	174.789	101.624	87.9744	133.573	116.27	110.647	125.324	160.774	178.34	118.776	93.7505	118.223
SNX2	184.268	108.078	106.095	107.55	69.2901	109.22	77.9907	170.983	131.282	154.84	107.615	168.775	164.8	128.732	106.866	173.159
STMN1	65.2588	96.4828	116.233	205.782	125.203	39.1484	115.304	74.4807	74.9955	245.698	170.886	91.6732	47.1479	51.4307	341.703	217.57
MIR100HG	216.253	200.87	108.788	190.729	35.991	96.1226	62.5072	51.7838	100.727	159.294	160.451	97.8724	139.436	67.4658	114.132	150.358
ANXA7	119.909	130.544	115.401	127.424	104.999	129.279	98.8522	111.213	82.2952	152.737	183.841	101.936	149.104	147.554	174.542	122.466
CTNNB1	564.724	109.218	24.5994	227.398	31.332	357.619	41.2581	80.1327	27.9996	116.31	173.92	95.7546	39.4224	44.3872	31.4307	41.0173
RAB2A	144.342	145.67	126.252	145.864	94.0311	121.975	111.261	86.773	105.682	183.608	176.622	109.802	130.287	94.4689	143.943	111.799
FAP	152.602	112.268	261.526	130.939	209.079	42.5814	130.943	132.88	174.179	85.6633	87.1765	154.456	98.7184	59.4348	109.826	163.369
RPS23	117.727	87.4144	79.6356	120.062	126.685	208.796	152.867	135.479	116.506	79.0395	135.603	171.07	103.78	216.889	123.733	149.671
TRAPPC4	115.541	107.374	136.287	217.122	114.261	95.7839	163.615	143.958	102.885	106.842	116.541	139.543	143.156	120.362	92.4178	109.682
NARS	147.11	92.9812	141.001	149.233	165.795	75.5987	108.62	156.184	106.13	175.934	135.584	69.0924	144.655	68.5333	143.584	138.577
MTRNR2L1	144.958	1.54279	5.09637	50.3139	411.265	5.92623	3.61138	367.142	292.369	80.8754	167.404	6.03516	3.44769	5.77746	276.619	287.654
HAX1	156.247	78.2702	85.9867	148.562	165.022	139.905	171.916	188.335	104.115	157.245	165.568	60.8516	140.733	115.677	65.3689	113.212
SCFD1	139.623	119.153	81.3975	154.965	139.509	51.1758	96.3634	133.443	101.385	146.254	135.091	165.623	163.994	90.9077	96.8701	193.554
NUDT5	106.836	101.757	73.6864	165.009	168.594	109.415	134.313	188.984	127.596	103.617	70.1682	150.866	120.592	134.087	166.868	133.474
UNC50	141.371	106.993	135.516	164.384	77.857	100.895	93.9312	146.103	124.363	111.29	104.256	164.939	150.968	140.513	143.626	123.596
EEF1B2	128.491	112.121	83.384	159.345	168.007	158.018	139.213	145.007	107.652	89.9283	128.857	131.116	89.6583	118.772	175.658	125.988
BNIP3	367.329	236.557	262.791	167.749	16.4797	96.0774	120.497	30.434	153.273	114.971	134.566	41.2532	63.6379	103.866	72.9999	56.4589
SDC2	64.718	53.4302	122.166	150.415	331.16	49.7265	114.095	222.143	84.9512	98.4828	110.566	139.338	91.4541	110.942	167.184	161.568
YWHAH	83.167	96.5742	222.162	134.563	90.1295	131.111	91.3062	74.9956	118.114	130.817	116.666	149.271	85.3489	137.579	168.261	185.184
LY96	116.063	73.5821	44.4119	137.07	147.903	92.1177	123.891	124.718	187.238	40.1021	111.85	211.967	129.988	244.905	62.1229	173.498
CAPN2	55.8779	69.6508	195.182	86.5779	209.583	76.7992	148.876	57.7402	153.59	108.467	84.864	130.07	167.071	111.377	181.514	213.462
PTTG1	49.2319	89.2206	142.455	204.399	196.497	5.21187	184.08	9.33681	56.61	210.85	126.233	17.4302	28.4509	25.4638	302.066	334.747
NHP2	132.744	128.722	95.4815	213.836	125.83	83.0669	127.28	101.019	121.807	145.988	141.138	71.3389	140.136	132.005	126.113	95.1646
PSMD6	119.889	152.161	124.889	175.616	144.032	85.095	163.22	85.9796	81.4196	171.081	142.497	74.7647	114.309	104.624	162.085	106.245
COMMD3	117.316	91.5432	137.25	128.568	130.754	99.5995	139.337	167.339	130.237	91.0717	84.1521	148.24	149.089	148.514	90.2065	135.078
TMEM45A	118.262	117.67	224.256	171.066	89.3026	105.861	174.874	119.304	121.394	67.9442	42.7275	181.062	171.349	223.644	50.1198	81.3862
NIPSNAP3A	137.094	114.328	107.833	142.347	137.493	74.0807	109.083	107.448	142.609	136.841	90.8921	141.914	127.352	126.203	172.646	150.621
MTHFD2	83.1922	54.4369	165.405	111.171	152.458	81.3356	109.427	175.75	108.985	134.613	170.375	67.6433	147.873	176.003	99.4562	149.393
UAP1	73.7535	138.939	155.459	160.977	137.133	67.243	99.0876	34.9094	80.0739	298.734	172.279	62.9845	96.1948	85.4014	97.8026	190.334
TMA7	138.247	78.1483	123.259	135.185	164.906	117.951	164.152	111.928	125.892	77.3463	78.5219	152.075	91.4608	145.178	150.808	144.532
TBL1XR1	204.072	76.7199	84.4039	99.2037	73.0604	103.262	107.809	196.305	108.497	95.3201	97.812	202.225	80.7774	221.488	84.7784	122.468
UXT	198.411	112.836	125.078	152.753	120.281	173.937	148.876	115.977	108.392	123.783	116.937	146.234	95.6688	106.376	68.0622	93.6444
BCAS2	104.637	81.2619	106.809	141.617	157.991	47.8713	98.876	204.197	117.3	128.789	74.6912	176.236	128.918	180.123	91.8963	127.176
SCP2	120.207	83.0913	149.364	180.458	152.686	74.2338	94.4225	105.284	148.934	117.387	100.761	146.404	164.109	96.5679	98.6295	137.281
RPL14	95.991	95.7047	71.4159	127.591	136.232	209.758	130.284	129.964	88.1845	74.6646	164.544	154.112	106.386	189.085	97.9909	140.902
CSDE1	106.184	97.9046	151.733	92.9548	129.707	151.744	88.7043	165.846	127.137	116.307	104.748	156.546	105.334	120.475	122.488	143.643
CNPY2	174.744	183.155	103.894	222.16	84.421	125.166	168.92	102.994	119.788	129.679	92.5375	53.8497	97.7173	90.697	104.908	71.2344
RPL6	102.185	73.0849	80.8496	119.865	151.095	95.5627	158.271	148.323	143.338	80.6604	85.994	125.347	112.784	195.168	180.418	148.168
HADHB	127.724	118.552	104.422	168.351	110.428	117.646	114.583	122.292	148.985	141.401	117.656	131.839	122.001	119.693	110.338	107.352
COPB2	135.121	173.431	139.081	109.403	133.256	69.4964	120.255	96.6979	106.276	134.26	124.148	140.586	137.304	69.7207	101.214	143.855
UGDH	82.6635	185.489	106.14	148.253	96.9388	72.9167	73.7834	59.1393	76.5607	342.396	160.425	86.4226	100.616	34.731	167.977	118.219
SNRPD3	117.613	89.3839	93.0981	156.898	148.096	123.07	169.883	107.888	91.7645	84.5983	109.071	109.118	104.048	162.595	143.871	143.913
LSM1	153.455	107.96	89.8527	193.479	132.273	96.74	150.437	123.108	77.0318	154.929	105.348	96.2483	92.7633	122.411	90.2119	114.775
IGFBP6	106.59	373.881	77.4457	166.338	49.975	164.799	54.0938	28.9869	195.63	241.769	177.641	31.3215	109.978	81.6844	53.8702	34.2189
FAM96B	214.943	135.797	83.7693	216.918	108.965	105.466	97.7418	77.5754	117.696	153.482	128.783	74.3744	99.3733	82.6044	85.9028	71.9195
MDH2	146.876	156.334	73.4451	190.116	100.358	141.562	143.611	54.6845	109.869	192.237	184.488	40.2006	82.6574	63.4512	192.567	47.1197
MRPL32	114.301	81.7534	107.73	177.45	134.64	67.0478	115.615	80.3988	114.64	107.882	83.8518	103.485	118.798	171.583	183.879	139.482
MORF4L1	135.515	101.376	123.046	162.339	125.371	65.1705	93.5061	112.341	80.2704	123.943	89.6477	153.942	128.826	113.504	123.567	140.433
CYSTM1	190.671	129.106	96.6165	260.661	96.4514	156.114	98.1623	112.07	98.2045	133.807	157.38	71.3445	79.0862	91.35	57.9092	23.4114
PSME2	114.362	92.4458	133.232	188.262	125.588	51.2537	164.931	52.853	86.3545	109.226	92.3688	92.8526	137.854	104.127	150.178	170.749
XBP1	56.3336	87.6841	150.813	233.924	121.289	78.0231	110.243	112.374	87.4669	119.733	143.434	83.2352	75.0965	145.589	73.4723	156.265
RPL15	118.823	98.8273	110.379	129.411	95.9954	166.16	107.15	123.748	136.373	102.038	133.107	121.007	118.522	149.381	94.9105	129.2
TANK	144.014	98.5904	138.383	123.646	87.7587	122.238	58.9432	178.802	112.609	48.6771	90.3735	251.69	207.163	84.0195	92.6717	122.165
ALG5	135.375	109.644	126.474	163.859	113.488	61.5926	111.15	98.9391	112.888	96.7734	97.2943	177.861	151.642	152.857	114.855	111.148
MRPS6	96.2065	137.661	93.4912	68.3848	62.9232	187.042	96.0467	218.287	93.9014	102.916	116.238	151.775	248.556	93.0976	100.804	90.3369
FAM32A	117.596	100.405	100.165	127.933	98.1022	69.1037	153.446	131.519	174.674	142.113	108.907	113.819	140.058	119.371	117.06	91.1884
LIMA1	127.664	88.489	177.614	99.6997	149.794	77.3698	82.6901	109.584	98.6632	106.832	101.497	187.486	190.487	84.9487	71.8016	145.597
NACA	92.5062	107.677	68.6617	144.596	115.17	120.115	161.578	112.59	109.66	104.757	131.992	120.939	112.261	174.924	105.675	115.422
LAMC1	53.2361	84.4852	238.949	58.9826	182.194	67.2883	113.55	140.668	114.105	44.2738	63.4296	153.015	129.407	251.358	105.792	133.906
C8orf59	107.409	52.5689	87.1277	105.35	98.4042	100.117	153.667	139.123	148.841	43.0794	59.194	147.314	117.687	220.472	160.578	189.931
VCL	75.7071	78.5944	156.975	60.6399	156.567	65.5453	110.683	103.488	159.942	74.3977	89.6152	156.39	171.203	157.023	176.326	154.453
SRSF7	82.4194	110.751	99.143	138.108	105.047	83.9378	112.849	107.017	70.9364	139.093	116.163	115.813	106.484	140.073	166.863	204.759
EMP1	59.6893	92.8475	164.403	139.286	199.426	95.749	88.0869	50.7034	95.7822	64.9437	78.6684	145.745	113.956	252.342	113.936	128.812
SLMO2	98.4578	53.6099	155.165	97.3656	156.892	36.7997	172.129	120.571	108.839	67.369	59.0595	101.884	113.153	266.209	143.283	126.889
CANX	113.525	125.167	156.513	123.348	144.588	79.9021	122.947	96.3597	110.913	100.071	105.673	105.517	103.851	90.1346	136.401	137.807
PRKCDBP	151.709	226.241	59.5026	200.435	70.6275	152.681	95.7321	55.9958	99.5262	189.974	152.708	39.0181	109.942	81.4673	95.5997	50.647
COX14	137.762	91.7808	111.957	144.546	168.386	119.052	149.965	122.603	100.187	67.1761	102.426	146.506	97.99	143.779	94.9502	100.523
SNORD32A	201.166	77.7501	0	142.843	0.960408	1143.43	0	0	4.96506	88.8701	255.699	0.625394	1.65519	0.660002	0	0.546967
VTRNA1-3	250.764	95.9763	79.8602	153.66	67.1195	101.205	117.354	58.3744	180.435	99.1876	145.607	62.3547	19.6648	55.3501	93.5677	219.16
ASAH1	154.897	82.8798	150.636	94.9071	86.2513	218.158	66.7105	153.654	116.743	96.1437	91.072	181.098	118.095	77.9096	95.2938	79.6633
LSM7	174.726	115.022	89.907	186.029	90.6422	105.26	132.064	63.437	87.2991	111.956	105.756	110.849	83.3929	90.339	94.3739	124.635
CDC42EP3	88.8582	100.463	251.863	69.0558	104.798	79.4644	141.917	97.8297	96.9977	82.3401	83.1369	118.068	101.15	200.138	131.509	144.615
FAM127A	195.038	164.026	105.137	66.836	149.714	100.757	117.235	133.583	144.337	159.146	120.742	60.854	87.1897	92.1305	109.433	59.6093
DUSP14	161.404	109.247	113.731	173.55	142.232	96.0934	93.0985	81.3209	127.972	197.211	122.982	57.3016	88.2936	87.4248	114.009	67.0985
COX17	114.605	67.0477	104.868	99.8572	214.105	66.3801	138.722	95.3667	92.3994	66.4041	72.758	130.327	77.8096	130.375	262.397	142.718
COPZ1	110.308	131.617	104.15	169.86	103.705	102.048	144.233	84.1447	119.151	130.547	142.678	71.186	109.404	105.668	133.374	111.085
TXNDC17	132.798	110.2	121.158	137.351	165.458	68.4645	160.111	87.5695	101.473	115.148	130.357	80.2476	83.7247	96.0861	103.331	146.529
LINC00152	126.637	106.91	143.295	120.424	169.419	104.92	141.872	72.7924	78.191	90.2293	67.1684	86.1888	100.974	115.801	180.248	156.273
GTF3A	96.273	134.473	79.3777	190.207	70.6201	58.4997	160.737	77.6596	92.9876	150.658	147.899	23.0844	107.836	100.145	214.177	92.1624
DNAJC8	110.325	92.1071	135.963	142.544	140.006	54.3796	129.364	122.28	95.9752	128.744	76.7741	124.514	108.642	73.0499	118.935	158.251
PTTG1IP	109.973	87.3568	130.83	95.7137	159.792	135.666	64.6667	75.0978	145.22	166.132	121.705	128.95	83.2075	111.4	134.261	120.111
HNRNPL	91.9894	48.1916	113.073	99.6864	117.018	40.1909	224.265	88.7112	128.986	80.9451	45.69	111.353	84.9935	279.324	100.836	161.602
RBM3	109.836	154.136	73.6269	135.112	104.528	100.167	104.04	65.8049	71.2547	153.48	180.189	104.728	95.455	63.0588	172.928	133.815
XRCC6	71.4322	97.4503	105.198	91.5301	156.455	98.469	129.697	158.902	122.382	119.156	111.751	124.732	127.533	102.531	156.881	94.1604
CTTN	269.111	233.89	36.3674	211.539	35.0682	119.699	26.5585	26.8619	26.9686	319.545	202.647	26.7431	37.975	16.9899	36.0377	31.0036
PDIA3	179.536	255.849	98.835	183.208	52.2316	91.8195	77.4011	46.7343	63.2787	232.9	173.927	48.3438	83.8841	45.7204	52.0891	46.8486
CCDC90B	113.515	79.4513	85.5966	141.434	139.915	116.954	110.593	144.129	102.257	79.2485	85.2018	150.467	117.126	138.593	85.1573	124.322
C3orf14	86.4269	70.2687	71.806	146.64	160.536	110.31	76.2568	74.1316	81.0377	47.2574	78.9731	235.685	98.432	107.041	154.159	177.183
C11orf58	102.954	67.8325	118.606	127.185	133.802	63.7434	127.55	138.749	92.3384	90.7776	68.6712	151.412	128.274	142.725	93.5113	165.905
ACTR10	110.532	103.249	134.497	158.758	63.1383	125.57	121.618	90.2022	107.524	110.838	128.443	103.867	110.899	113.096	113.339	88.4716
CHP1	143.601	197.578	55.7092	160.373	66.9575	157.991	81.0133	102.94	88.6035	190.602	125.598	47.5966	63.511	94.1402	37.5477	50.7287
DDX1	95.7133	96.5641	113.94	100.15	170.163	87.2996	94.3827	126.686	96.3498	141.96	77.2334	129.207	145.926	82.1576	88.7982	146.597
ERRFI1	44.6985	103.506	140.191	113.791	178.8	86.7922	54.7088	64.0593	113.44	145.091	121.793	58.9362	99.6362	218.971	163.89	83.453
POP5	130.518	73.8915	90.5367	165.371	134.648	113.503	134.216	131.155	102.843	105.881	80.0602	133.872	94.042	108.916	66.2006	122.459
RPS18	159.582	91.9671	62.6598	129.803	108.334	129.105	116.945	124.161	102.045	102.601	93.7211	100.896	90.0523	139.637	127.226	112.207
PLAC9	315.899	75.835	50.3602	117.53	144.81	143.269	44.3378	156.549	128.553	112.807	127.626	58.1403	51.2248	109.607	39.1511	73.2416
ANXA4	135.137	105.801	80.0448	111.393	117.854	78.7098	62.921	101.383	144.518	107.256	124.791	121.215	109.319	129.641	96.8701	165.69
LXN	34.6331	149.535	32.3347	135.997	0.0705676	92.1063	111.088	46.752	97.1019	83.3291	56.3638	604.544	128.489	159.645	51.3516	37.4163
CRIM1	268.607	158.331	125.728	208.729	82.8449	77.5437	63.6295	42.8675	51.4572	139.961	113.656	122.553	68.2135	42.8351	58.64	82.5965
VAMP3	78.053	107.995	149.797	76.8712	109.112	112.504	171.801	91.0859	129.618	72.7206	102.653	124.706	180.152	112.756	89.472	92.7944
CASC4	68.2784	49.1921	185.547	52.4989	149.246	33.7407	158.261	170.966	118.582	48.2489	53.108	171.542	116.354	167.983	96.7	159.608
WRB	105.233	89.5594	136.069	163.112	72.8103	68.3559	106.657	79.0714	94.7043	126.458	109.197	86.4985	126.809	121.225	143.191	112.304
PMP22	158.404	91.416	75.8157	99.6392	77.6047	129.637	43.5211	174.266	94.7865	159.922	113.765	105.247	145.488	123.104	105.865	48.7318
NME1	102.848	146.435	81.3133	187.039	128.442	44.691	225.998	60.8645	57.062	165.602	138.374	34.4204	56.9034	51.653	112.448	137.86
VIMP	147.113	134.967	95.9009	143.771	92.8332	80.458	132.928	106.835	75.4719	140.928	107.609	76.389	101.486	92.5625	116.358	57.8201
MRPS28	124.912	68.8413	78.9574	151.985	144.084	63.4222	119.482	113.546	86.0914	106.42	84.6346	162.406	90.3237	114.747	73.6049	117.996
PFDN1	126.776	122.493	116.812	193.331	79.4078	71.0967	137.165	71.1689	130.33	131.625	95.296	84.1666	93.5932	67.9772	111.445	78.2527
SEMA3C	102.115	67.5117	165.709	35.8718	228.064	24.9948	85.3119	232.373	202.348	36.3623	68.619	119.89	68.2235	216.69	19.0333	96.8802
NIPAL2	16.2061	44.056	115.023	18.0296	42.3104	16.4561	91.6991	101.149	113.264	31.7376	13.8657	282.201	439.844	340.057	72.1521	101.915
MT1E	76.0377	146.132	41.0752	108.86	79.2982	159.264	296.548	35.0346	81.9365	79.6402	127.22	80.1667	65.3816	144.606	117.163	146.609
PLOD2	134.716	165.054	284.34	114.248	159.709	48.6522	188.182	50.3622	85.6932	56.7279	81.0643	84.902	75.6121	52.1335	35.9462	134.234
IARS	71.9764	38.3186	151.472	73.198	186.544	83.3912	97.03	185.691	112.522	105.979	97.7987	79.4109	105.259	104.805	111.93	135.335
ORMDL1	111.468	66.6306	89.2219	121.206	99.8856	61.6775	125.345	172.921	112.046	92.616	82.7181	118.147	154.231	111.489	112.302	114.657
RCN2	94.6125	74.1204	173.754	81.4119	135.535	80.1809	137.923	114.498	116.405	100.022	96.6271	89.0598	124.724	120.797	104.895	106.915
THY1	136.006	78.1484	100.016	81.902	149.343	160.618	145.73	248.89	155.103	173.756	117.68	49.1001	129.808	16.4821	27.7557	22.9589
TPD52L1	146.534	102.807	32.3712	145.223	58.4004	103.649	76.3671	254.161	158.039	102.924	63.3403	133.447	67.1962	180.633	39.0216	55.4791
PSMC2	82.959	122.823	91.6872	144.521	117.222	91.6924	132.186	97.5865	76.6284	118.44	91.5037	104.226	131.011	100.991	108.042	103.284
EEF1A1	78.4861	107.508	70.2214	102.656	65.1645	181.439	108.339	153.467	107.058	79.585	115.197	153.117	119.146	138.167	78.5884	119.178
COPS4	90.955	94.1346	93.7243	167.522	39.174	145.243	82.6303	72.7198	120.106	126.205	111.813	96.9905	131.261	95.1437	138.866	100.531
SPIN1	29.1249	49.9475	153.747	26.9212	81.4979	64.4393	189.901	266.673	133.691	40.4456	42.5803	134.585	121.596	193.718	103.951	177.486
NPTN	143.967	124.008	130.901	61.2759	94.7673	73.088	53.5444	28.8546	76.9254	152.257	169.984	142.479	91.3133	44.1518	170.45	135.157
TAGLN2	108.323	156.778	88.2494	113.393	66.3035	113.099	127.375	36.4756	89.9588	188.222	362.529	26.7347	78.2418	34.223	104.378	33.9683
MSMO1	66.5354	154.759	113.822	140.606	100.863	133.883	145.207	98.0119	90.9109	91.0211	73.1679	154.975	71.5635	76.4678	95.0527	73.7188
RGS4	6.26417	118.401	270.271	17.7919	83.0396	16.8067	12.0233	3.34229	68.3846	132.185	219.433	10.223	90.586	30.5293	264.53	195.743
PRCP	74.6965	119.789	116.471	101.294	68.704	152.04	107.802	132.503	108.643	86.2465	89.433	220.217	134.018	107.529	52.554	86.5716
IL6	65.3252	89.7639	162.407	77.2329	260.638	214.586	76.8927	6.72063	24.1278	64.0519	136.183	14.7697	12.667	283.537	37.2754	168.079
CDK2AP1	76.8764	63.9435	149.156	99.1748	131.043	67.0972	122.685	59.519	85.2604	83.5675	103.507	142.382	83.7583	102.693	195.69	147.327
MAGED1	89.8836	161.176	99.1804	104.24	117.998	108.561	139.6	72.8396	112.827	161.859	117.106	121.138	72.3397	90.935	66.4038	88.0873
TFPI	42.4622	101.106	121.313	167.836	257.38	57.1578	38.592	89.8517	97.9903	63.1166	72.7968	73.2021	158.497	114.945	150.8	97.7934
NDUFS8	166.864	157.328	40.729	189.447	100.548	136.388	62.5664	86.0041	65.7458	223.519	131.614	40.758	50.8127	63.9479	51.2062	42.7873
ALG8	71.7344	61.8429	84.3279	118.289	185.972	44.851	96.6558	220.288	72.4496	79.2036	73.1968	95.5034	98.7378	88.1509	90.7011	237.406
PTRH2	79.8259	63.9973	149.588	137.543	187.163	98.5066	133.826	144.523	96.8518	51.112	53.6253	120.366	70.2439	121.126	52.8294	141.186
RPL7A	108.298	100.363	50.8499	126.984	80.4347	230.99	111.17	96.8199	93.8545	92.757	127.3	108.154	92.4916	116.389	69.9424	95.5484
SRSF6	201.465	177.638	85.2924	174.273	47.568	111.43	35.9953	47.9281	55.1265	214.579	105.525	69.7307	67.6937	59.0683	58.8316	63.2321
CCT4	78.4416	96.282	88.0348	135.327	122.271	82.2528	110.842	97.8943	95.8185	157.894	105.677	98.5695	75.3453	66.2851	96.6062	120.577
IFNGR1	197.152	62.6576	63.5954	102.949	56.2976	120.048	23.5484	136.382	87.1563	79.9972	122.038	125.593	162.519	92.2595	118.072	73.7085
PDCD6	101.091	120.881	85.9675	181.884	80.7185	103.169	104.543	107.19	108.885	113.127	94.9621	61.5438	92.2098	80.8131	111.861	78.9679
SGCE	98.2134	58.319	94.5618	135.548	131.51	91.0629	89.2917	194.103	63.432	59.1906	55.245	186.175	237.613	82.8845	80.065	63.9565
CD44	78.1313	92.5374	117.902	159.748	131.391	56.5408	52.8928	54.2084	90.7792	133.999	116.024	111.588	147.514	78.8381	120.094	137.422
TBCB	165.343	161.889	54.2009	203.188	60.7069	129.272	57.3992	51.8645	74.0203	185.862	135.584	31.6734	60.3403	60.211	118.569	50.1423
SERPING1	39.358	42.6082	81.9387	58.7028	0.119143	167.172	13.5836	204.115	308.037	11.5321	28.0725	230.965	154.103	385.637	24.7476	9.04716
VPS25	94.875	135.961	57.6282	164.755	124.997	98.2483	118.047	73.5078	131.213	165.595	118.273	68.7491	76.3995	75.9943	37.9914	91.4951
MRPL36	114.037	96.61	89.9426	187.527	85.4232	80.8853	141.764	89.4052	98.1367	126.437	79.98	49.8625	105.884	91.4049	152.878	48.5768
ITGB1BP1	132.569	118.056	71.6864	188.967	67.3163	60.1795	118.977	82.1781	80.7723	173.713	120.994	83.8392	57.0568	75.9871	74.4815	74.9305
EMC7	84.2428	78.1795	134.852	119.954	117.457	55.9154	119.632	107.229	67.2758	157.856	90.652	99.253	97.0895	99.2974	110.412	78.2023
UBE2D3	99.5584	111.477	90.3158	137.677	87.5457	69.5315	81.2336	94.6424	86.6031	154.566	121.426	117.877	91.3288	94.1656	95.8602	103.016
APEX1	118.082	108.875	77.924	168.696	66.9126	109.637	84.8542	116.225	107.311	109.344	120.563	77.6005	98.6261	122.424	58.3217	108.85
TIMM23	72.5876	121.953	101.162	121.191	103.565	53.641	150.322	115.62	116.648	109.391	61.2626	86.9405	92.9906	159.191	74.4658	99.677
MRPS15	139.661	103.256	66.2147	161.683	67.2465	141.897	99.7678	129.48	76.2235	130.379	110.164	28.8031	96.4144	91.2471	84.3021	76.3634
C1orf43	95.717	159.902	72.3993	166.72	86.9068	126.302	99.2685	65.9644	108.97	116.961	139.542	74.9511	109.803	69.3753	100.82	51.4207
UQCRC2	96.2075	116.966	57.8511	130.243	112.085	114.68	136.319	109.93	89.3394	114.013	122.177	68.4684	124.902	95.9549	86.1762	76.5473
CDKN3	22.9942	67.9031	162.951	105.016	106.728	0.902378	79.1576	10.6264	23.1517	153.018	131.836	38.62	29.3996	5.22372	369.65	276.457
PPIA	94.1613	94.3742	95.8733	123.99	116.106	85.2986	123.033	77.2692	86.1912	108.121	126.872	87.6712	71.5153	89.4314	160.627	117.804
LYRM5	89.3273	42.6791	99.2445	76.6225	92.2491	78.5764	119.627	162.268	120.407	48.873	51.153	182.448	171.032	141.761	87.0551	113.334
CMC1	137.299	76.0329	74.1646	104.631	92.6141	96.1853	125.563	87.2676	65.5758	93.4086	74.0601	168.206	113.032	106.508	101.706	91.712
ZBTB8OS	99.7074	50.0536	132.447	143.769	151.614	38.752	148.43	103.119	68.615	50.0478	82.6587	103.21	70.1407	144.648	85.6793	179.154
SPAG7	192.862	118.821	95.9395	144.895	87.8966	40.2462	100.707	90.1606	66.2008	113.78	112.448	57.5363	122.683	94.9874	63.9437	72.0247
CLDND1	104.086	69.5795	135.349	117.064	72.1391	46.2032	103.775	150.948	91.8002	50.4147	74.9588	170.39	147.899	96.0835	83.9592	106.394
TMCO1	91.7069	86.7187	102.64	148.136	111.494	62.9468	96.6488	109.427	74.1909	93.8431	63.0541	124.132	104.061	91.1583	137.244	120.177
GPNMB	29.5806	0.0950498	99.089	23.8221	222.879	171.322	38.6782	292.268	175.552	22.1386	101.205	224.819	103.536	43.8479	98.9504	0.178368
SERINC3	97.3861	128.994	125.547	92.9714	96.744	145.711	78.0487	95.9377	79.5594	129.691	135.26	57.5303	125.938	62.2034	122.195	67.9436
LTBP1	40.6092	39.1017	193.322	23.9373	216.665	28.2932	146.468	218.776	99.3038	60.0289	32.4214	119.635	75.4904	121.89	144.548	124.825
ADAM9	90.5902	120.644	220.056	76.5769	149.522	63.8246	59.2038	19.1347	70.2236	120.259	100.774	148.316	143.368	36.8857	101.91	99.6514
MTCH2	102.683	140.545	87.1284	153.622	77.0903	79.9217	111.824	71.1548	75.0855	126.47	118.743	84.8852	85.2416	62.2958	123.823	86.8184
TCP1	72.8087	93.1377	56.9534	118.693	83.6816	95.1036	118.113	87.9337	68.7133	189.576	131.389	61.4008	90.4099	92.2227	133.193	100.582
C1orf123	118.703	101.956	73.5673	132.127	65.8943	88.264	87.4984	107.461	90.0779	96.2242	84.2137	114.486	119.636	134.601	74.7437	104.35
NTN4	21.5897	47.7543	431.149	65.1656	384.128	10.3336	46.577	62.6915	24.3643	58.2495	41.3638	58.7158	73.8512	41.3499	143.679	144.231
FST	54.5777	87.1869	99.2798	152.379	95.6453	79.0045	143.453	101.901	88.1349	118.733	106.515	54.4844	115.622	77.2334	57.3002	187.486
PWP1	106.257	108.735	122.386	132.842	76.9472	66.1866	137.944	107.03	92.1345	106.653	80.3655	95.5075	74.8761	52.9227	145.75	83.3368
TM9SF2	79.5174	115.345	113.126	107.779	108.53	92.4282	65.1376	76.7826	69.6704	152.033	132.209	129.526	99.0236	81.2033	73.4615	102.973
BUB3	94.647	90.1367	67.4235	138.766	123.587	68.4933	64.2061	76.1628	46.7184	164.714	89.7218	96.8131	97.0064	40.453	110.461	190.845
DDOST	115.662	201.818	72.7935	133.099	31.1717	138.27	82.3323	59.6008	74.5584	231.947	166.103	33.2153	81.9237	46.2287	61.348	40.5054
SNHG6	110.422	60.9227	68.5325	62.2793	131.729	117.143	123.111	151.833	116.591	44.3592	105.86	112.452	101.866	171.075	62.1036	114.219
ASNS	82.8621	48.3975	89.7192	101.388	126.486	63.586	110.612	141.217	83.5706	89.4008	133.708	56.6217	134.57	94.9566	83.3175	136.223
C12orf23	171.943	159.811	74.4151	186.656	39.8443	95.9197	55.2753	41.5873	54.2403	107.071	148.038	62.8357	90.0808	60.4655	49.9561	102.417
SERPINH1	82.8637	73.3054	88.1685	43.2946	146.458	122.522	201.542	87.5043	118.426	61.9078	110.619	57.0516	85.8669	166.863	84.4691	86.3968
C11orf73	100.705	70.8992	75.1513	137.788	137.336	59.9651	110.974	127.308	67.9062	95.8065	75.9637	72.6405	97.1591	117.2	79.9556	126.629
SDF2	105.99	121.171	94.7373	170.549	89.5311	109.269	74.9358	112.185	57.1327	103.146	90.6057	100.652	102.202	78.1355	54.5461	108.244
SMIM7	123.21	75.732	75.3254	128.756	100.492	113.29	83.9856	89.3535	105.07	101.676	72.3372	122.136	80.5407	125.072	86.3576	114.333
GOLT1B	113.325	85.4932	139.045	101.548	145.87	67.0267	75.3568	60.9364	69.9504	81.7078	102.155	150.524	126.071	50.0181	91.8016	144.067
HAS2	183.442	178.667	118.57	138.711	53.9491	30.9143	108.129	0.630488	3.79164	228.368	113.462	31.6306	8.05029	3.7347	91.8181	144.949
SSR3	91.9809	106.178	91.3409	119.499	155.451	72.2831	186.751	63.3051	71.5444	99.7148	134.066	63.0265	77.7975	50.6393	104.498	106.202
CMC2	107.034	76.1712	81.7952	134.434	157.561	55.8323	113.175	92.4457	73.433	94.1649	91.7941	55.2163	69.3502	78.1406	111.44	134.984
GSTK1	94.0763	116.362	59.6395	103.618	74.8672	182.667	106.4	99.9439	108.647	61.8354	95.7625	96.7923	117.68	105.548	101.279	61.0212
HMGN1	103.521	80.8986	50.4916	136.575	98.0493	51.176	90.6924	81.182	106.415	129.223	98.2621	62.8051	72.6766	79.2296	155.839	127.365
DPCD	133.755	77.9016	79.4725	189.444	124.389	76.0129	64.983	97.951	54.6074	110.706	63.7634	77.5974	91.1773	116.436	64.7175	131.354
C2orf74	100.913	40.911	60.4128	119.641	123.052	38.9716	70.8497	99.3312	94.6227	56.4449	58.6698	120.587	99.0477	115.56	155.568	199.809
XRCC5	107.683	124.182	77.8869	135.871	78.7765	107.719	80.8209	77.1731	65.007	167.962	109.121	78.0748	81.7321	62.1514	85.7484	72.2198
NSMCE1	139.463	84.9437	53.5964	133.672	95.0307	85.1423	101.052	160.618	121.144	82.2149	79.5503	58.2842	90.8032	128.726	52.412	84.0012
TMEM14B	139.919	87.2978	96.5557	155.912	88.8002	68.6559	89.8446	91.9162	71.4859	97.3806	93.9173	91.749	74.7398	73.7749	101.654	100.592
CLNS1A	125.159	95.7421	82.9124	120.027	68.0274	90.0911	88.9769	122.292	84.1649	78.1882	94.4849	125.61	102.882	132.955	53.4938	70.364
ADD3	60.6879	68.1555	124.863	47.2081	82.9056	81.9601	107.244	157.344	63.076	50.0178	53.7836	219.158	179.694	100.861	76.931	96.3509
PFDN4	99.5414	54.5446	78.1695	84.2329	89.1974	68.4642	119.613	98.2549	83.4334	63.0094	46.186	132.244	105.071	144.588	114.517	155.747
ITGA11	140.346	66.4355	108.878	33.4601	103.681	94.0616	185.679	254.294	88.6501	43.2655	70.6835	99.6776	63.0328	128.726	48.789	65.3563
SNX6	81.4491	100.795	123.41	94.0031	73.0546	66.8863	78.3498	101.947	119.691	87.3867	82.7365	120.309	149.125	63.7165	90.8103	112.959
FKBP1A	178.187	188.327	73.103	82.8623	43.833	109.666	81.7168	47.5377	55.8952	181.722	152.61	29.9682	87.8954	51.4101	80.814	37.3274
NUTF2	173.207	125.259	57.155	172.118	86.2644	43.2095	72.9974	54.1706	72.6808	127.242	113.897	31.082	63.3437	55.0364	155.758	40.4978
RAB18	104.007	68.8971	147.019	107.703	131.243	55.2497	86.5234	93.9863	61.8034	99.7008	73.0276	142.513	101.234	56.151	83.019	105.299
MRPL47	81.3477	63.5267	88.7438	121.761	115.828	46.0188	141.522	120.613	61.1277	52.1019	77.3105	99.4791	78.7898	109.02	110.81	127.788
ZFAND6	122.782	84.2107	88.489	114.136	78.3315	90.4081	70.7873	100.138	112.155	112.188	78.0492	99.3147	81.097	77.8261	102.522	104.521
TOB1	182.89	160.428	79.3946	140.091	28.5395	116.179	53.5253	55.1824	64.1908	129.079	94.4942	74.724	77.0531	90.3793	24.4599	30.9934
MTIF3	108.645	71.4087	96.8922	106.197	80	84.8396	95.9926	115.563	76.9436	72.3491	58.372	159.092	61.3905	127.789	70.8441	108.415
EIF3D	110.207	109.331	57.9741	104.534	88.0875	139.53	82.8747	96.5641	72.6604	79.789	105.252	109.116	101.185	95.6335	84.8322	59.1421
SRSF3	88.9733	76.6175	45.6053	123.098	66.1748	66.2113	98.9357	56.9932	82.1621	138.164	109.435	90.4421	72.8205	75.7532	136.135	143.973
CYBRD1	93.204	56.9997	91.8824	63.0491	56.8288	108.648	26.5089	184.013	147.18	52.2274	64.5949	189.321	148.429	112.617	66.59	76.1718
PPP2CA	56.4533	120.313	59.516	113.857	85.3684	64.4918	103.194	98.9523	94.3768	161.411	112.085	96.4721	77.0164	89.4835	70.5323	78.6553
PCOLCE	129.935	162.634	54.5184	71.7728	41.6859	203.448	101.674	71.7506	132.654	86.7446	109.9	85.3123	97.2071	88.8305	32.3259	57.5315
C19orf70	212.483	101.219	79.0824	109.845	95.073	117.854	75.0875	70.6749	87.534	114.477	89.2372	67.8067	65.7138	64.2226	51.5995	61.6456
SARNP	85.1263	76.3548	86.3087	142.969	93.5348	47.1422	124.289	48.7451	90.9413	89.4122	59.6207	97.2326	92.7146	84.0766	122.376	127.113
DRG1	47.5625	69.3306	92.8089	119.704	120.574	23.0755	125.541	149.836	85.7791	97.2522	63.3375	105.465	82.1841	103.537	114.48	81.1036
SF3B1	65.3284	71.3286	119.331	72.6926	92.0975	80.8455	73.5317	97.2476	112.961	66.2272	60.2327	129.722	130.133	75.223	111.539	140.031
ENY2	92.2829	65.3294	98.3103	117.194	108.749	43.1437	116.466	86.56	85.5038	74.1099	69.3629	115.799	73.689	136.755	85.3277	124.607
ERLEC1	50.2769	104.98	114.991	76.3665	91.6859	61.105	119.124	105.016	70.4838	87.367	81.1346	120.718	147.908	72.7122	81.2554	101.88
ECH1	101.776	123.388	63.575	122.031	39.1273	152.391	52.5269	107.583	80.5888	131.523	71.7445	95.053	83.9016	79.4019	96.2259	43.3598
TIMM8B	132.076	75.2112	53.3832	154.517	122.828	75.7904	105.242	81.7723	73.1533	98.1283	75.6132	63.5631	72.8632	95.6123	66.4495	92.4173
SARS	133.707	81.8424	72.9156	111.144	77.9231	107.233	70.6942	119.956	69.3146	142.633	121.097	49.9278	105.963	69.4675	72.0219	58.3875
NFE2L2	77.8971	100.115	98.7441	84.8059	93.9528	107.354	54.5969	123.042	91.8957	68.1255	75.782	144.87	126.273	88.2246	61.0033	94.3596
HNRNPA2B1	78.1553	84.1205	69.7813	96.1171	91.0069	43.9549	91.389	57.3003	77.2955	133.343	134.937	59.9679	75.397	81.341	190.747	133.803
YIF1A	161.161	212.865	32.5017	133.898	54.9729	160.495	87.752	52.0245	70.3981	150.415	142.961	23.4224	77.8212	41.2781	33.7879	25.0463
ACAA2	78.9864	87.3074	103.498	93.6991	108.378	91.9399	78.0546	99.2401	87.6091	114.053	100.648	127.357	91.6358	80.6205	71.5256	80.7509
DDR2	63.2103	25.7316	155.979	31.1859	182.755	120.244	97.1032	188.113	156.692	17.527	37.6277	104.825	75.582	172.921	42.0328	72.1161
CRYZ	93.9146	53.9828	52.3956	115.29	151.437	64.8016	53.1495	93.1799	103.272	69.7087	70.9182	130.177	83.2004	56.2821	84.2345	176.601
RCN1	115.415	97.8851	90.4324	88.9748	75.5764	103.366	96.8081	83.6301	106.422	90.6423	84.8224	120.277	88.3349	96.0439	65.9764	85.4599
IDI1	48.205	72.5735	78.0529	97.1393	104.765	92.7714	105.876	79.8344	72.0174	62.5305	79.5914	204.769	63.2401	84.9301	102.539	118.764
MPC2	115.216	142.539	75.2665	109.503	61.2579	88.2486	125.909	69.0459	69.5771	111.838	58.7566	68.2748	112.123	119.931	88.7688	51.1977
BANF1	130.814	94.5966	63.9464	128.842	103.501	75.0009	98.3623	73.9695	69.2106	112.732	106.65	59.9184	73.9304	85.3144	69.474	107.262
AKR1B1	78.7988	183.194	74.0141	115.261	57.685	142.63	81.5646	86.4587	60.6722	160.504	126.081	53.8501	63.6881	38.5964	62.9032	38.5632
ARL1	87.8518	92.3044	108.177	117.231	93.2775	67.0882	88.0354	66.0513	71.2169	98.6861	94.082	105.936	112.005	78.8704	71.8227	101.663
TARS	75.4929	84.3696	66.8913	101.405	127.757	59.6011	59.9318	76.1	53.2816	136.611	115.432	64.0138	120.785	85.8298	104.03	96.7009
TCEAL4	108.716	74.3032	102.722	105.21	65.6669	77.3899	121.719	92.0374	77.8954	73.2455	71.4273	101.726	95.2349	81.7234	96.971	107.71
NIT2	61.3714	89.9802	109.762	122.081	84.8567	79.9006	95.8554	73.2649	85.4737	58.7904	75.8271	103.251	102.248	138.686	89.401	93.2667
ARPC1A	80.1258	113.928	72.204	108.685	79.8806	85.9015	96.1883	55.6272	84.4503	149.732	152.068	48.8251	71.8112	53.2445	105.96	54.3407
PTRHD1	153.089	74.9195	77.2897	97.1692	91.1448	86.0676	76.7941	83.2913	100.004	103.822	68.0605	73.6063	75.4558	105.307	68.5204	79.666
CASP4	82.0807	102.646	43.1635	126.328	55.6495	83.9609	109.479	99.943	87.1885	62.1687	75.0137	138.838	129.887	96.714	43.899	81.5105
DNAJC15	85.5774	57.0967	73.5239	92.2571	98.3426	80.3172	86.8839	91.3268	111.61	67.1072	74.2499	73.6352	68.6206	83.0128	114.967	177.483
VPS35	53.9276	92.758	121.638	64.7872	95.7269	75.2526	49.3871	120.317	95.2047	90.8373	86.0179	77.3372	102.3	42.3735	110.789	144.221
PDIA6	113.805	208.643	75.7476	151.622	66.8627	62.4852	92.4625	38.9831	75.4925	142.195	127.277	38.1754	73.037	36.5683	72.4362	42.6935
CCDC167	119.868	58.9422	110.697	101.974	129.499	59.254	81.1344	45.2447	66.8708	85.8728	68.9221	103.805	53.2504	126.222	64.278	108.945
SNRPB	84.7746	158.218	80.6634	62.9141	71.1377	103.848	114.416	60.1027	86.394	130.605	128.997	53.6396	84.284	58.5793	119.117	59.2053
FDFT1	50.8498	127.818	62.3378	98.2653	90.9816	96.4423	158.184	99.6244	98.5617	77.7918	86.1107	72.7352	80.8166	54.4285	60.5231	108.167
SPOCK1	32.9739	33.626	167.151	28.2758	103.447	27.9961	168.012	125.817	114.766	29.0731	31.5748	143.829	174.627	74.5259	66.1856	176.423
RBM39	110.238	91.9284	92.8488	104.275	56.1239	90.8559	57.9475	69.0124	69.092	122.349	74.914	98.1992	80.0237	74.8253	109.422	100.726
C1QBP	65.4485	145.102	51.9418	167.832	44.5231	87.0014	98.9051	61.0582	65.4636	184.707	127.519	37.7011	68.9423	42.3003	93.1719	50.5204
PPP2R3C	83.0061	61.3726	123.599	100.164	77.2076	70.919	100.605	140.569	75.7735	88.647	62.3443	119.23	107.234	99.417	62.6751	68.5731
LSMD1	101.356	86.5832	60.5686	95.8811	105.714	64.0144	88.512	56.4117	72.2029	87.5902	94.202	83.0579	59.5073	102.823	153.964	83.8212
GNG12	58.6277	90.123	134.75	65.821	56.8011	57.8778	81.473	66.5937	103.5	88.6549	103.733	105.624	136.364	84.6479	111.305	97.6984
HDDC2	71.6609	77.7531	40.7685	122.484	79.2899	59.9711	117.076	102.065	102.645	66.6573	81.6555	95.2296	118.182	131.396	68.3189	81.6766
PTGR1	50.4881	58.1671	74.4785	98.6167	190.471	51.2653	94.8798	137.65	107.288	58.7773	72.4585	127.458	84.1404	102.993	59.6936	97.7463
TM2D1	94.1301	44.6417	106.422	105.861	83.6362	90.4459	61.2207	101.49	94.5638	43.5066	45.8584	120.903	113.819	175.393	85.3697	67.6358
CYC1	98.5109	149.244	60.5516	137.168	71.4314	112.552	93.9228	43.4114	68.5287	156.206	121.4	9.06977	68.9845	49.3343	84.1089	32.2114
CLTC	60.7546	62.6265	126.869	62.1855	150.426	57.585	90.0976	72.3395	71.5196	62.1776	63.6603	127.162	90.3821	67.1153	86.2285	182.653
PPA2	94.4294	109.61	51.0931	125.131	75.0347	79.7031	113.188	81.9101	83.6739	103.435	89.9282	76.4177	99.4009	76.7646	57.4852	60.5613
ZNHIT1	177.514	121.31	65.1842	158.799	75.6073	72.5109	94.1407	68.4062	81.4954	106.479	109.571	37.8256	60.6427	62.0857	32.6865	50.1701
LPAR1	40.8108	29.295	95.8606	33.8041	101.512	61.4766	106.253	104.683	136.268	51.7482	66.6299	142.435	142.238	80.0527	166.551	84.5493
CCNI	42.6532	61.8844	92.3657	76.2996	112.727	82.8487	97.0362	112.636	124.155	46.0501	42.094	83.4262	120.454	167.099	64.0077	123.85
SNAPIN	100.128	100.371	73.3414	122.905	65.7277	114.465	80.7956	86.6019	75.338	99.7973	76.5185	52.9398	103.536	104.228	43.5179	56.4479
EEF1G	114.841	110.129	46.4067	131.439	49.8226	144.083	72.9951	85.0067	89.9155	135.392	126.084	37.7115	66.3846	73.7202	46.8982	34.1488
C1orf198	148.708	122.793	96.4027	102.871	67.8992	69.8704	69.8542	55.1156	73.6692	70.8219	68.4151	52.8585	95.7584	169.721	77.4773	40.7591
COL5A2	93.3578	74.7608	127.467	80.536	125.136	32.2625	97.1317	63.3997	70.9304	48.7722	73.897	86.773	103.557	84.0385	81.0802	128.25
RWDD1	113.616	72.7565	68.88	110.833	81.0698	86.0385	94.527	59.8267	77.0311	57.5407	76.5765	109.773	89.5332	105.263	99.1346	76.7509
EIF2S2	104.363	47.2919	82.3198	103.657	96.0568	34.4313	96.8522	110.264	63.1959	79.5396	49.5289	42.1813	99.3723	108.449	135.835	83.5771
VPS26A	105.869	91.8011	106.677	83.8518	57.0897	87.2186	59.0963	63.7871	88.8833	110.679	82.9622	93.1095	96.4676	64.5194	70.7249	72.8647
POLE4	94.7392	144.439	84.0007	115.985	60.3098	165.638	69.6766	37.6269	79.6526	87.5914	103.413	59.5347	73.1767	65.4729	54.4199	50.3289
PET100	114.638	65.8035	75.6341	92.3463	89.1255	76.4084	80.4271	92.6242	83.8312	70.863	49.0178	101.489	64.8572	132.84	75.2381	95.5574
RPL18A	141.094	80.6649	50.2132	87.5506	73.2372	101.942	71.2087	85.9385	71.4963	74.7668	100.231	63.2813	59.3167	77.7523	166.888	56.8161
FAM206A	56.2911	24.9872	104.639	23.0737	132.307	23.6904	103.723	194.702	135.321	38.0483	28.1356	86.5172	73.3493	193.994	67.0437	131.855
UFM1	80.2198	66.8514	112.599	77.5648	107.321	74.9732	63.0151	69.8604	72.4213	76.609	82.4276	77.8601	90.3793	59.1972	87.6263	145.176
METAP2	43.0324	49.6422	86.384	79.2976	106.746	45.6267	100.573	158.201	73.1619	56.4785	44.8787	182.737	110.751	90.9571	59.6868	91.469
LEPROT	86.8858	94.2715	75.6825	82.5979	57.1697	125.845	35.9277	124.622	79.6885	82.6262	79.3018	110.105	125.879	97.3127	63.6721	44.9039
PDCD4	79.6278	32.7746	80.774	58.3221	108.43	75.2105	96.7128	131.83	77.4158	35.4859	43.2538	185.105	106.226	189.274	38.2084	39.7331
OCIAD1	92.5021	93.6017	91.3268	82.1098	96.0779	60.6011	88.9978	72.0231	76.3814	61.904	73.1385	84.9721	109.273	94.1069	80.0799	107.455
EMG1	90.2026	75.7702	68.6606	133.095	70.6573	53.1195	96.6936	111.926	97.0909	115.958	97.6345	26.5518	65.7381	97.9221	75.106	43.6357
DAB2	80.9821	48.9345	123.949	73.7489	98.0097	57.667	71.9394	46.0167	135.181	79.329	109.544	101.194	90.7615	81.7037	50.1089	113.118
MIR3064	40.5477	100.582	72.4972	78.8001	97.8453	103.079	46.8696	148.797	95.615	127.306	60.3791	48.1743	133.155	41.0001	64.8736	65.9178
TPRKB	79.2249	41.7786	79.4023	94.2977	98.2848	72.9505	110.117	76.4139	58.5617	67.292	63.3462	83.6748	76.12	166.247	68.7623	114.037
CUTA	115.752	106.662	49.9042	142.123	48.5395	93.7772	86.7667	57.2718	66.9786	83.2077	106.612	44.1824	70.0843	63.9602	115.234	51.117
COL6A1	106.236	85.4528	58.0761	60.8308	129.603	74.0268	93.6382	78.3505	92.4927	79.4767	128.565	67.28	78.1185	64.0091	45.9933	88.7897
RAB31	88.5443	95.0605	65.8277	99.9602	66.6762	54.1515	27.3223	89.2876	84.5734	97.9483	56.5956	87.4137	80.8355	91.1533	78.9998	89.3657
SNRPE	67.4091	59.2689	78.194	79.5739	78.0917	45.2962	117.485	76.9269	67.5049	65.5973	74.7823	107.139	76.2634	124.683	58.1221	148.644
RAC1	38.1449	46.2254	123.752	56.8605	96.0116	65.0199	87.5804	71.595	110.754	46.2529	55.53	128.12	86.7811	106.818	95.1816	134.722
POLR2I	122.407	66.443	49.899	101.288	73.3798	98.3745	101.676	66.9378	87.8546	87.6555	66.2295	91.9789	54.7883	90.614	84.6058	73.9635
GNAS	81.8997	57.3231	114.542	81.8835	99.6325	69.0973	91.7971	85.6488	94.8585	49.7878	54.5456	83.0303	83.7965	98.5948	82.7047	86.4575
LAMP2	95.7055	94.2812	96.3177	88.8543	66.7157	71.2486	53.0301	123.111	71.8673	62.5482	67.4401	87.6629	110.458	77.8885	69.9203	66.7323
PLIN2	71.5783	94.4707	84.8119	90.5134	30.593	56.954	59.0687	86.6335	145.22	102.286	102.161	114.566	70.8872	79.3229	91.9943	21.5064
COL4A1	96.7021	73.4346	164.535	31.7374	149.52	30.6303	71.1747	10.4857	63.2746	60.2362	91.1924	39.239	71.7224	64.6012	94.7435	156.815
YIPF5	102.887	89.0635	72.2728	80.9141	91.3773	54.6114	81.2611	66.3182	54.1785	93.2374	78.0332	88.6637	76.6478	44.2146	122.949	95.4178
MPLKIP	110.168	60.6629	57.6809	105.395	61.262	56.6553	139.889	86.8092	87.2535	84.8401	64.6959	59.893	139.259	70.5115	59.5015	37.6065
UQCRC1	83.6457	142.368	67.9353	123.227	51.163	97.648	72.6074	54.6291	70.8352	197.774	128.303	31.5876	47.8439	43.3764	49.9028	20.2205
NT5E	35.2329	57.4787	193.462	64.268	167.767	27.3966	123.715	18.6815	71.5588	80.2714	62.1671	63.0818	97.4068	42.9981	87.3593	117.873
JTB	101.957	104.061	69.6329	148.057	54.512	123.459	70.9325	71.1918	75.0121	97.0018	122.85	37.2726	61.0722	48.6187	30.5504	47.0739
ZFAND5	43.3778	34.51	107.549	56.7771	126.357	48.599	71.0292	101.591	89.0636	50.4398	49.8258	121.826	77.0106	129.61	94.2949	121.056
OSMR	35.264	28.7522	106.454	18.2825	109.604	43.576	105.022	167.579	100.597	9.68759	29.891	149.626	125.077	227.028	38.9529	63.9389
PSMD1	55.0864	79.6037	59.3305	74.5488	97.9978	58.4622	81.856	97.0892	72.2843	88.2071	75.5057	81.1572	81.119	54.7224	130.059	92.0767
C11orf31	111.441	105.168	45.2197	111.838	77.2928	79.0062	103.456	59.4305	90.5618	91.7244	67.7989	58.8518	72.2156	82.2258	64.9045	47.8322
DDIT3	157.46	34.9837	82.1671	89.3354	67.2213	92.5613	44.6011	121.63	78.6275	31.4619	30.9142	115.538	157.473	145.04	25.7224	46.9835
ITGAV	55.7625	48.4815	120.958	42.9158	152.941	31.8375	45.7753	36.6836	56.8336	44.6668	43.0406	230.084	108.233	85.6283	80.5921	127.356
CRNDE	105.976	53.0302	74.7067	76.3352	53.7922	97.1559	74.0101	143.606	88.9303	32.1689	62.7338	112.452	97.085	114.655	62.7585	80.8199
NPR3	49.3631	75.3217	46.1875	70.7327	56.3984	68.7837	30.6831	93.5184	73.8312	60.3463	43.3683	215.268	128.91	174.336	77.7766	53.9609
ALCAM	58.1416	67.0677	139.476	45.4302	125.279	73.299	49.0095	27.6901	44.57	53.2141	65.4639	166.062	69.7262	33.9005	137.47	152.873
NUDCD2	99.4507	58.551	79.5997	104.808	35.8877	101.187	86.1452	94.19	72.222	77.3297	83.3608	42.3566	81.8935	72.5598	84.7716	63.3501
RABGGTB	34.5271	38.7862	118.611	100.002	106.679	41.8349	81.0629	65.2145	63.3294	41.4795	89.0383	60.8547	88.571	129.141	137.217	120.776
LTBP2	93.8508	48.0466	150.277	59.6154	108.514	40.634	92.6277	84.8986	70.9575	43.2224	61.3152	111.27	20.8809	70.8484	98.2223	134.192
SERPINF1	143.605	58.9742	27.3106	102.101	40.9179	125.349	54.7619	211.403	112.119	51.9709	56.8289	129.46	54.7595	70.2538	18.6916	43.2129
P4HA2	66.853	63.0541	199.662	97.3035	124.637	50.9414	171.379	60.8815	64.67	70.1855	47.9359	76.2315	56.7614	77.7289	33.1185	41.8999
BAG2	70.9808	83.4879	109.497	69.7981	62.6535	63.9875	80.9181	47.5152	48.7755	80.9653	94.5315	92.3182	118.942	77.2768	52.004	113.221
SMARCE1	62.4092	60.2836	66.4764	78.7737	62.5539	62.7417	55.0212	85.0187	64.4644	104.88	58.7504	126.204	95.319	98.6279	106.385	83.867
GOLGA7	83.2881	77.0277	83.38	89.8207	71.6249	73.0737	60.3773	110.999	76.9552	74.0737	80.2466	74.2219	96.2852	79.6769	63.0955	71.0146
EIF3F	91.1977	88.9431	44.132	105.416	81.2596	118.775	80.9837	94.5142	82.3231	67.6005	70.8188	90.9782	73.8554	81.9767	32.7524	78.8555
CAPNS1	87.9799	75.0657	100.56	79.2498	100.68	44.1888	125.352	69.3076	92.8311	56.2046	59.8562	58.9851	93.0473	92.8245	53.7046	64.2424
TAX1BP1	64.4434	50.5764	116.411	55.7167	91.2278	57.295	71.1265	75.914	62.047	94.2217	69.264	102.201	112.22	86.4329	86.7394	64.648
PRKAR1A	69.8543	76.6857	78.9376	64.8258	67.6997	99.7112	48.5308	59.2567	73.4859	88.9985	67.8845	144.304	79.5799	87.4989	77.5573	83.1282
MRPL21	113.36	95.2067	37.3287	127.445	39.1546	96.1298	88.469	81.2614	58.3809	100.521	98.3177	24.5924	48.9588	79.3101	90.1206	36.754
ADH5	66.1803	48.9533	49.6155	63.3963	80.0497	55.0614	87.6367	86.6809	75.789	62.0479	70.4242	131.436	106.814	68.8634	82.1215	118.45
ITFG1	82.5488	115.553	116.447	68.7086	67.4702	54.5534	90.8064	101.131	87.1475	66.4792	52.0431	65.3792	82.6526	70.3562	61.1455	72.9689
TMEM167A	69.9243	43.6173	77.4629	89.2164	102.601	41.9328	94.0712	76.8334	55.0302	62.5579	66.2934	123.639	86.245	103.391	68.3561	97.6716
MRPS22	45.2007	55.8855	76.7173	112.779	86.5797	42.8303	102.434	102.295	66.8882	83.756	57.4831	82.4997	86.6732	72.0155	74.5606	90.6221
MAGED2	118.408	141.69	55.0895	88.7892	47.0319	117.859	50.0024	47.612	68.0929	105.345	101.51	40.5285	74.1332	52.7015	82.7353	46.2621
PDLIM5	42.5522	55.3703	95.5519	56.8556	127.614	38.1393	80.0591	49.1772	81.4196	57.2742	76.1675	125.519	86.1665	62.2323	114.235	117.806
RAB32	41.7196	55.3461	107.514	161.199	34.1069	109.968	84.2232	54.5067	69.548	65.0067	93.4654	63.3889	58.6677	114.584	32.8537	58.7206
CCNB1	38.5265	64.1497	106.814	132	83.8232	0.0285406	46.7561	3.20719	44.9032	190.028	71.295	10.1287	6.78001	11.3635	156.244	252.219
RTFDC1	83.805	87.3502	33.0062	97.4971	68.2228	94.1028	80.3183	58.425	69.3783	125.075	113.544	59.5858	85.2914	39.4168	75.6985	67.617
LOC100505633	60.1398	34.5095	103.976	89.7334	150.102	34.1303	97.8996	59.877	90.6334	64.0843	56.9981	43.3061	106.475	112.758	43.4128	77.2877
AMZ2	108.26	77.0466	86.9967	98.3745	52.3432	55.9127	64.8724	69.6168	76.9718	81.0255	69.7301	101.814	84.2801	85.1982	43.5818	81.344
MT1X	108.484	105.342	28.622	133.546	37.2325	117.878	135.115	41.8854	95.4012	65.2868	81.4911	52.6786	21.6691	116.68	62.7738	69.9414
NCBP2	109.173	69.6948	76.4854	97.3054	57.432	66.3793	63.6882	70.1821	80.1136	59.383	83.7971	77.4434	86.611	74.3965	75.5855	65.7888
CHMP4A	112.719	72.6341	86.9659	135.907	78.2308	48.0276	80.3005	63.4727	76.2127	69.5431	55.34	63.8382	72.0917	61.1446	102.014	41.0145
MNF1	128.04	77.5411	48.2028	102.482	97.6473	58.7968	84.5464	83.5229	59.8429	81.6968	71.7551	50.2858	47.8539	90.1193	46.0314	95.5353
ARPC1B	91.4963	137.851	32.4249	90.3897	57.972	66.776	56.2633	48.1582	86.3821	144.146	121.655	32.3571	50.4206	36.41	86.0505	62.868
COA4	68.6563	92.5493	59.1872	113.671	68.5715	93.0745	134.665	76.0987	59.6233	67.1793	89.7832	49.4598	74.8902	65.7931	55.2967	71.0696
LHFP	79.7733	62.0568	77.9269	60.3132	96.7084	79.7599	66.0271	188.426	41.6945	64.4887	65.5979	83.9576	100.127	61.5936	60.591	71.9741
RNF7	125.939	82.282	51.8223	109.717	71.7474	93.5496	87.2181	77.8224	65.1296	65.1878	86.4538	66.1576	70.8739	77.9187	53.3662	63.2077
TRA2A	267.426	97.5182	18.5382	142.215	18.7355	68.1366	13.8709	9.31112	12.5085	178.749	125.283	18.6278	21.5139	17.5986	16.4769	40.2662
FRMD6	70.8172	54.8782	78.1894	49.0273	78.8728	133.218	33.674	63.134	51.8429	59.9194	40.1986	217.28	104.037	96.3503	78.9712	71.3459
CTNNA1	65.6844	47.3772	104.229	47.8938	81.6431	72.8325	73.6068	99.8942	81.0264	68.7707	55.6516	93.3881	91.6986	89.5191	90.8122	98.754
LOC541471	116.368	29.4135	44.4291	93.6411	178.104	35.6533	57.6687	53.9172	74.5493	85.1183	68.6317	38.7982	45.4466	34.4802	146.646	96.8058
ENAH	100.422	63.1447	55.7523	94.8366	50.1118	81.8029	42.6878	56.7129	52.5352	69.8885	49.4579	186.928	90.0526	82.9881	76.8636	87.5983
DNAJB4	69.3075	57.8967	132.124	77.8539	134.817	35.7483	49.9947	35.1432	56.6628	39.6387	84.7953	70.1722	79.2996	40.5478	117.933	160.198
MPC1	98.5028	72.1753	71.4621	116.785	52.1804	49.7554	57.3623	91.2307	78.1744	56.9366	72.1776	87.1476	67.9817	76.9515	74.0883	75.4961
POLR2F	100.703	62.8658	46.0243	88.8352	79.0345	71.5278	81.6649	99.2868	70.3415	68.8716	55.9706	81.7297	61.2444	84.6046	94.1696	73.3795
PSMC6	58.8255	43.1784	65.4859	72.7054	108.416	33.8162	97.5714	101.388	52.3082	59.743	39.3711	108.166	97.2785	75.9313	119.09	114.592
MCFD2	53.1574	71.4724	94.6952	73.2296	118.977	35.4675	143.532	78.825	86.4237	54.5627	41.5683	87.9532	82.0538	96.7501	71.1179	74.5644
PTRF	87.7787	96.4471	98.4767	73.7603	83.0119	46.9048	87.0226	40.4949	89.852	99.4581	80.9286	49.8006	83.2225	77.04	76.8563	40.4082
CORO1C	44.0562	78.0103	107.072	58.6646	110.209	46.5378	108.678	57.9932	57.0815	125.451	82.8448	47.4512	53.424	56.1354	128.967	86.8876
FAM120B	16.4839	21.5809	102.669	3.58835	91.1902	25.7205	142.302	183.941	130.223	10.5778	15.9753	84.5787	94.6496	174.976	79.3145	120.582
DCTD	71.844	63.506	85.356	66.4413	109.376	50.8531	81.897	125.042	90.851	72.36	70.165	64.8187	58.142	75.6145	64.1943	73.7345
SLC35B1	82.1199	101.666	47.9927	110.468	58.3679	85.6271	105.213	67.6025	55.9553	107.299	100.75	31.9109	57.1626	57.862	78.0352	58.2386
CTSA	84.2881	102.961	68.8541	61.0905	27.4397	224.502	56.7924	65.1007	62.7503	81.3726	96.4676	70.2609	102.18	78.3393	39.1888	27.3307
FIBP	98.1203	145.121	55.1354	136.422	35.249	63.3831	81.3637	50.9179	60.5554	123.337	107.691	17.6836	65.1951	37.7348	48.3816	45.439
RAB23	84.2211	64.5592	231.768	40.7766	140.417	62.5736	17.6804	31.8279	71.5155	42.6939	76.4211	98.5298	61.436	37.6369	58.62	107.233
VPS28	123.145	91.6587	28.7693	76.4386	47.089	139.361	75.5984	71.2279	91.1772	87.515	96.6381	68.8593	56.3287	66.1978	50.5512	50.8906
PIGP	68.8949	35.2564	48.6724	79.1427	81.334	41.3318	65.8415	126.435	86.1922	71.983	60.564	90.8229	91.6641	106.489	50.896	109.443
FAM114A1	166.049	92.5466	55.6957	95.2029	52.8037	77.7504	33.0421	40.2119	55.8851	115.298	123.446	37.3402	46.3707	34.4365	51.1787	36.8305
PPT1	68.7503	89.6921	67.4178	99.2625	41.9243	79.4089	86.4197	87.8925	46.7999	79.0446	63.2912	88.1057	88.4465	48.4142	64.9773	45.4961
EXT1	19.9462	40.3	124.197	33.2963	145.494	30.6203	119.154	139.331	113.375	23.3672	26.8895	93.9643	88.7785	73.512	111.157	67.2703
AKR1A1	46.4813	118.246	43.2173	138.793	52.1119	106.433	65.3016	60.4665	54.3705	101.383	78.8856	60.4353	80.5548	57.6825	51.4883	55.3545
TUBB6	68.7437	148.239	89.0837	74.8507	56.4942	42.697	80.3142	28.4137	43.2931	171.704	126.805	23.3949	55.5054	48.1267	80.9333	54.6124
PTMA	66.4066	70.8457	38.6099	84.229	47.239	96.4863	50.8239	59.7086	88.8253	91.1268	78.4763	58.7177	55.3247	83.9826	167.817	52.6548
SUCLA2	70.3075	75.9778	82.9853	86.081	85.941	34.4963	44.8857	67.9331	80.7747	88.5486	58.4183	87.9905	78.4781	50.0436	108.518	85.8269
TXNRD1	33.66	69.9258	64.9566	63.0983	76.08	53.798	82.3494	65.5692	119.079	75.5821	69.3406	54.8087	149.688	118.219	62.7281	53.9578
ZNHIT3	57.0833	61.0026	72.8015	102.028	56.4827	88.4556	98.8268	93.9601	76.1153	63.6278	59.2494	101.973	103.076	60.1398	73.6132	78.1251
PRKRA	58.2526	82.1435	60.9254	96.2163	58.2312	70.6463	69.0854	94.8117	69.3554	102.632	76.6633	52.3212	101.076	66.6535	39.5776	60.318
PTP4A2	50.7942	67.634	68.2994	87.1223	78.8738	35.3077	56.3239	71.6402	95.1777	68.9721	73.3699	89.3166	59.8139	73.4871	86.8453	120.684
RPF2	64.4431	54.5416	87.1313	83.3959	121.574	75.7291	111.379	61.1351	96.2423	47.1913	58.3363	47.3376	67.3622	64.6134	72.8823	96.272
ACTL6A	56.2086	90.159	107.424	127.108	86.7073	41.2101	45.3934	45.976	62.48	96.4831	90.4502	64.2778	50.1672	52.9276	90.8933	90.691
C11orf74	55.2671	39.9972	43.9459	68.4432	96.7131	67.0518	68.9485	107.542	75.3034	44.8662	42.2427	134.335	111.684	139.128	47.7971	76.6301
MARS	41.8094	41.7135	69.2827	35.3883	127.559	46.9744	113.401	182.617	95.6965	74.5974	61.8549	42.6796	71.2501	102.875	54.347	60.0838
MLF2	76.5408	130.018	81.6701	71.5641	47.9974	79.8583	112.233	41.7983	58.2226	126.399	143.243	14.3207	62.9222	48.1818	50.0118	52.9679
ATXN10	51.4071	79.7013	60.8729	84.3102	85.3045	30.9238	86.3349	52.419	85.645	103.573	67.4941	101.44	70.1045	58.3945	79.8175	87.9247
IFI16	66.0639	48.276	27.6174	70.891	60.5713	78.5988	47.8859	99.1451	83.3817	45.3787	61.3503	147.962	105.968	94.4585	57.8817	87.168
RPL26L1	83.17	63.2737	44.5769	79.6204	110.089	43.7288	92.031	68.0954	80.2801	68.5152	45.3334	91.2248	63.5138	80.8753	55.6662	96.9673
SNRPD1	71.1811	79.8582	59.8725	114.559	74.2744	28.9524	87.0612	41.6118	38.6354	88.4577	68.7033	72.8209	46.6132	51.0421	127.009	122.556
ECHDC1	66.9353	54.4975	75.5028	58.0862	88.0254	29.9279	76.0137	113.362	100.918	56.3961	71.3337	76.7841	81.2593	73.6541	52.0692	103.64
YIPF3	53.9761	119.505	69.3864	79.0279	81.9516	130.563	64.4709	81.1994	63.4211	92.4618	116.47	59.8077	66.6571	58.2753	56.2166	28.7151
YAE1D1	50.7214	65.2364	55.2209	87.8007	56.33	37.492	79.9371	109.571	35.1354	48.077	61.1673	125.233	84.6142	76.6132	111.929	82.9054
CCT7	60.5173	97.1672	67.3061	72.5549	60.596	66.5348	93.3546	74.4528	58.1049	94.8628	107.862	51.7619	76.4625	54.0136	76.9908	69.8815
PCNP	114.802	71.554	96.2555	112.425	51.6523	83.9458	33.4771	53.3538	45.5201	80.1175	72.8358	73.3161	54.86	53.395	55.3099	67.7277
KLF6	42.2621	54.42	66.9262	54.3818	98.4503	55.4665	32.2682	28.7352	38.7165	87.1683	83.3221	108.945	55.5625	50.2428	129.002	163.397
FXYD5	84.3905	97.0235	67.0854	78.6175	111.511	103.243	64.9281	17.1773	68.1876	84.0846	107.589	46.7372	51.4985	42.3765	86.97	56.6125
GINM1	126.352	102.532	95.459	68.3055	46.3715	56.3822	68.3177	63.3501	56.2304	114.602	69.2687	80.4148	72.697	81.2046	40.3902	41.4945
LGMN	42.9434	66.7242	52.0647	44.2887	48.6099	59.9992	34.506	171.486	78.3383	85.2629	44.4237	50.5514	141.092	79.6997	165.209	21.2606
FKBP2	158.922	93.5994	52.5072	115.068	77.3216	102.065	54.9202	57.3644	48.7691	79.7427	77.4383	57.6447	50.6249	47.1742	21.8398	47.6815
SRP54	75.4908	72.8442	78.1169	76.8477	64.9259	77.8179	82.0579	57.582	49.4119	93.3765	65.8235	73.6074	72.6379	54.0015	73.64	95.11
EXOSC8	45.2704	52.5676	94.2791	95.9295	92.4558	24.7215	72.4485	42.8311	76.7525	85.9686	55.7899	76.6873	63.6304	86.9528	59.9895	107.917
DCAF13	71.2804	58.211	67.4875	116.135	81.0049	24.0271	88.3878	49.6757	41.6744	83.9841	75.9792	47.826	30.1798	59.1612	98.0219	106.074
GSTA4	59.3456	75.7992	56.4205	81.8491	35.6476	80.5725	57.1727	104.217	65.9836	35.1808	74.8863	75.413	144.506	108.361	52.5598	56.8919
PSMB2	69.6507	69.1727	67.3199	100.567	83.4023	42.3806	91.2327	57.6696	80.6146	61.7858	76.0751	51.8857	54.2692	65.2569	110.534	79.8067
CTNNAL1	34.9714	67.77	69.3709	75.5774	61.8271	54.4866	61.3521	45.2127	88.1709	85.3005	44.1317	128.72	147.591	44.7792	70.1823	84.4379
NQO2	108.118	66.2751	41.09	82.7459	47.3973	109.414	38.4402	88.6534	35.3279	81.0496	78.5862	58.6663	65.7774	82.1068	71.4236	55.7983
PPCS	80.1114	77.91	47.8669	73.8655	53.2604	70.6533	65.9046	53.8459	59.2428	80.4791	64.6843	98.7418	99.0596	91.5935	56.6258	43.3452
ADK	71.7697	75.59	57.076	83.9775	49.9676	64.079	73.2299	55.4418	71.6116	73.9157	48.3376	92.4722	102.392	48.839	78.8624	89.2981
LOC645638	23.1719	116.689	36.1975	66.7806	153.893	22.7073	15.2505	11.0294	26.5523	56.6601	99.1196	41.9508	273.91	66.1468	51.4457	76.1245
MITD1	60.2145	12.1703	54.2783	51.0389	72.8686	68.576	94.1877	96.2416	78.668	34.3929	44.6673	99.5216	83.0387	107.943	89.3973	126.175
WSB1	110.762	78.2364	104.594	71.4775	51.974	62.5682	47.4562	64.8733	45.0455	70.8307	66.7851	86.9917	61.92	87.391	77.6877	60.1185
ZFYVE21	87.7425	67.4061	65.9487	102.122	29.6828	93.6537	39.3799	52.7015	80.9587	111.112	88.4024	33.4509	76.8016	65.0016	43.7105	79.0776
NRP1	23.2561	96.7177	42.7035	34.2127	64.1853	59.7874	167.622	31.9085	107.693	64.0433	62.7179	67.6799	110.125	88.6384	79.5829	76.8327
PTPLA	120.738	84.0068	60.0238	105.224	65.4974	82.6685	53.0525	18.881	47.7119	175.196	99.7721	17.8919	33.9054	13.7888	59.219	41.1795
PDGFC	214.825	74.4969	58.6766	124.223	43.7263	49.8771	69.8431	49.6566	48.2221	88.2199	66.7816	45.9185	15.9651	30.3313	30.4783	83.7985
DUSP11	66.7036	55.7416	68.4223	78.3356	90.4056	46.7159	71.7199	72.7317	61.6043	80.0983	49.6	69.8992	99.3513	81.0977	65.1081	62.0092
SET	119.477	135.252	33.8151	140.717	29.6352	68.6379	25.0223	22.7301	30.6452	165.024	110.042	34.8072	25.0455	16.4148	32.1535	25.2841
OCIAD2	71.1472	84.3524	85.3313	80.8001	63.343	30.4381	90.5718	46.8685	128.517	75.382	47.1847	23.896	51.3412	111.357	61.6469	57.0034
RARS2	86.593	77.2794	54.2492	108.148	69.0813	73.4946	49.8247	65.0145	57.3367	77.3447	69.2058	79.6388	64.64	52.6431	70.4741	74.1075
MRFAP1L1	77.6777	57.1547	21.9292	81.0116	76.5755	64.1022	78.9987	64.0052	68.1543	80.9595	57.1078	107.11	56.3675	69.1214	94.1911	70.0819
TMEM219	103.025	108.624	25.4448	127.072	39.6921	110.508	52.164	70.8297	76.7538	111.543	91.0722	23.6135	54.3106	60.0251	30.0016	30.7539
THYN1	97.0415	59.5821	45.9556	86.7172	57.53	57.6807	72.1246	94.6626	50.0828	61.423	45.5749	68.4023	64.8575	85.3795	56.8461	102.027
MRPL53	83.9917	82.9865	63.691	76.1565	49.1157	105.849	77.5982	65.048	34.4977	63.3087	48.7656	97.3973	71.23	126.749	54.8093	51.0826
POLR2B	26.489	20.1319	77.1165	28.4643	77.7974	46.2207	96.3115	132.933	90.2873	31.3777	25.9267	132.489	92.6323	105.323	77.3307	118.148
NCKAP1	33.4054	40.1073	140.82	40.577	134.648	49.0294	52.3991	53.6349	48.9435	28.6592	34.9821	116.758	90.7474	56.2583	86.8903	132.104
TXN2	83.9661	88.4558	45.85	100.942	39.1704	72.9579	82.4288	91.6773	72.0206	132.03	90.9525	25.9483	67.1008	78.8307	46.1003	31.1206
MYO1B	37.8868	58.7543	114.035	68.1517	115.781	60.5973	83.9632	36.4051	69.1077	90.21	49.985	67.8698	100.096	30.422	79.1882	88.7431
SEC23A	62.3974	80.2122	100.41	55.3501	69.3937	66.0985	52.5715	22.7489	46.8684	97.0219	89.6875	69.4001	94.1881	40.5795	84.4619	77.3484
CMPK1	69.0209	51.8714	95.4639	58.5674	106.445	34.5733	47.9163	55.1285	49.9634	62.0493	79.7284	120.078	73.1343	43.1665	65.0643	108.472
PSMG1	88.3967	76.7679	47	101.557	53.3659	49.8036	104.616	41.836	69.9391	94.8367	104.546	15.9245	45.2418	46.192	88.9846	63.9328
HNRPDL	54.9295	62.2664	75.6962	70.4627	56.0922	65.1694	94.9011	55.345	53.1177	55.6899	68.0815	80.8799	64.3058	56.4532	111.571	107.4
RAP1B	70.141	80.3635	55.1944	64.42	47.3583	60.4674	52.436	47.2014	73.471	62.1956	78.2668	79.7725	85.6093	89.4454	85.7465	68.0381
EXOSC1	88.6199	57.7254	58.2933	82.7803	92.1758	40.7118	71.4274	62.3615	55.6417	68.7593	45.7944	93.8244	72.1411	79.7213	45.251	92.8227
RBBP7	44.5161	101.296	60.3921	67.0673	54.4428	69.5103	52.5077	59.7535	56.6842	87.1136	72.4573	59.833	87.4862	44.8236	116.749	78.3815
ELOVL5	38.4424	54.1025	94.5893	47.211	70.0257	49.3111	73.3741	72.6731	88.9158	53.5869	74.5272	60.0282	69.3825	88.6464	108.651	91.4539
PAM	55.585	54.6739	189.123	38.6827	72.6813	57.6757	65.5498	60.6479	83.1891	30.6154	28.5346	125.876	115.457	80.9115	35.7931	49.4818
CAMK2D	86.6482	80.9615	61.832	76.7271	59.7307	42.2398	48.4029	63.18	75.6836	79.4464	70.9358	58.2922	57.807	71.6066	48.5336	64.5833
PSMD4	81.2491	88.4178	41.1916	117.971	42.7789	78.808	55.743	50.6649	41.1927	138.593	73.1919	41.0336	68.5511	56.4785	56.1716	49.569
ADSL	79.5745	73.7588	37.8198	98.6372	45.7506	36.6416	71.6144	71.2739	58.6086	101.651	77.9393	70.8372	49.1495	71.1907	85.5531	69.6731
SMIM4	126.435	47.3556	41.1833	72.4195	134.442	53.5829	88.7158	39.7065	69.6693	70.25	65.5409	58.8205	53.0508	67.2584	54.2818	61.3334
ATF4	50.0115	43.8017	85.7812	63.9672	64.5568	115.681	46.814	110.961	55.7411	58.7538	85.0186	35.0505	63.1305	91.8865	89.5881	48.0011
COPZ2	72.3414	45.3829	55.527	96.4587	102.781	44.4508	57.9204	63.9148	81.457	51.4924	74.8189	52.0206	74.401	106.502	39.027	71.5734
PEA15	73.8295	58.7389	102.227	45.7922	71.8159	49.949	70.162	46.5274	92.2608	81.729	65.0824	43.8465	82.1005	98.3106	73.9022	46.0866
MRPS14	73.7398	54.0036	46.1432	83.2315	69.741	46.6967	71.4392	88.0944	75.6211	63.4876	42.8361	83.6748	71.2453	84.7971	53.1508	90.8856
G3BP1	104.316	63.3506	38.2912	78.2135	60.211	40.4027	79.8046	52.2985	40.3784	129.561	84.2093	50.7578	39.5567	56.4873	54.835	81.65
RER1	93.4808	90.798	38.3448	122.925	51.7835	57.7031	77.1202	36.7819	50.2797	116.554	92.1991	42.0799	51.2141	31.2969	78.5197	28.9135
LAMTOR1	127.93	96.8343	42.1901	55.0057	29.925	104.915	60.7498	77.1879	70.4457	97.1425	109.356	35.8411	52.667	61.7401	47.4902	38.7266
ADM	116.566	152.705	78.1509	223.469	5.21762	36.3232	37.8361	2.12015	133.089	27.5106	66.6815	44.8765	85.2851	47.4345	47.2785	10.0908
NUP37	60.8372	54.6543	70.2336	90.3737	69.2443	54.4567	87.9144	83.9648	57.6633	42.4911	47.571	80.2218	78.1689	84.7957	51.3854	90.0004
COA6	97.1728	42.4614	39.4775	90.5016	81.4215	75.9367	73.7767	71.4837	68.3314	44.8852	58.1567	52.84	54.1475	89.5891	40.4003	94.1563
SRSF5	71.3738	88.1004	68.4684	58.6191	36.8009	98.5216	40.442	64.4246	94.6118	75.201	63.5361	101.54	56.9085	62.0857	82.988	49.5239
PIGF	64.3548	63.4065	74.6088	80.39	65.4773	47.8186	62.3341	99.1242	43.9595	43.4154	66.4486	99.849	76.7873	57.7982	47.0927	108.387
RPL41	69.563	44.2306	53.085	75.1158	99.5881	61.424	76.8459	56.6575	51.9376	74.7304	61.308	71.3035	52.582	70.3377	88.5433	82.3298
TSEN15	74.042	56.8102	47.1996	71.0731	47.0054	93.2333	64.2876	64.2452	52.0936	95.8979	62.7262	71.3504	92.5223	67.761	45.2372	75.9987
ZNF207	60.7172	66.4343	71.7053	85.4065	60.3619	42.9445	80.5334	71.6734	46.8243	103.148	105.171	59.2518	57.6235	34.9929	93.5758	39.2715
POLR2J	79.7414	74.7172	59.1361	79.2353	57.4917	59.7564	72.1174	72.8601	72.792	61.9891	47.8027	80.8117	68.7667	96.4847	39.82	74.9054
MBNL1	51.1685	37.7554	102.518	43.921	73.6646	22.4805	77.0804	77.6781	51.7006	49.7853	53.1687	65.3785	94.8497	73.9163	128.3	99.4045
NAP1L1	44.9926	40.3403	56.7079	63.0318	84.708	65.1059	74.8543	75.8725	55.9397	48.6584	48.0655	96.4308	67.4854	84.3429	71.7198	113.822
CCNL1	26.1489	56.8473	83.1204	40.2435	44.704	76.1545	29.9618	48.8459	89.19	42.6734	29.9531	95.4899	75.1818	161.762	82.4651	134.127
IDH1	65.8916	73.4172	58.295	67.3997	64.467	94.0858	42.6865	104.271	77.5287	43.9105	68.9156	77.7272	56.9942	63.0666	44.2633	55.5586
IQGAP1	40.0378	29.9554	98.7504	36.5182	144.935	33.806	53.9141	73.7551	72.7591	44.6154	45.1179	87.1018	63.6225	51.523	70.3941	166.703
MRPS36	58.8581	35.0395	48.0417	69.0446	73.0648	48.7707	97.509	68.1349	57.6442	56.9203	31.4152	127.029	70.6968	103.15	63.1952	93.2124
GLT8D1	55.2413	70.6016	65.7986	68.8894	87.0766	61.5418	69.8075	48.6191	70.9592	53.8678	64.213	92.9294	87.9112	49.1028	39.7619	92.604
UBE2B	123.743	66.6887	66.039	84.5357	38.0447	67.1837	36.2854	41.9972	37.861	94.8141	74.3339	72.1383	49.5365	59.0364	48.9468	54.8922
MRPL3	63.6431	104.217	36.5902	100.037	55.0024	55.1159	102.681	35.5447	54.3923	91.7331	97.2796	40.8456	40.6638	40.7435	62.5482	56.0896
MIR5047	44.31	98.919	58.8134	57.8872	47.6459	88.442	29.9821	83.0976	108.569	109.854	92.5751	7.17953	134.029	18.4008	59.2845	27.8078
FKBP11	98.899	103.556	32.2462	110.913	98.6922	67.1673	83.6841	42.6402	37.6582	79.3173	67.7277	43.6878	75.1972	40.155	33.5024	49.5142
NFU1	54.7105	78.3604	47.3372	84.2749	54.8768	88.9901	79.836	72.1689	56.6602	52.6752	67.3156	38.3973	81.2193	73.656	73.6505	81.7767
GLS	50.2037	38.317	108.083	42.3177	87.1382	25.671	119.465	63.949	60.3336	35.3094	42.3676	75.7187	88.5029	54.7559	65.2847	119.499
NME4	113.447	100.287	42.7145	61.5716	60.1405	117.062	50.6153	48.3617	85.443	90.0266	128.461	15.4305	41.8161	35.3635	28.7821	26.4119
ABRACL	65.729	57.2097	49.134	90.1812	81.0369	48.3802	98.6732	42.9122	46.2544	46.2418	77.5601	96.3137	47.0622	48.4199	72.8876	67.622
FUCA2	52.1186	77.193	72.0829	65.121	78.1972	70.3188	78.8944	58.5055	56.5376	89.0344	79.0171	80.9086	58.1148	48.6402	52.0924	42.5982
GRHPR	56.8728	103.806	33.9409	110.406	42.0869	84.5834	93.7556	55.2965	40.6585	94.9174	95.71	43.1851	50.8833	40.0095	77.3392	23.6423
SPPL2A	59.5536	72.0273	65.9913	74.5762	59.4485	102.729	47.5669	70.854	62.1306	80.258	74.3165	81.724	65.0168	44.5012	72.6792	42.5449
RNASE4	68.5995	59.3556	86.3083	71.9338	21.6749	78.4121	21.6207	63.691	102.59	50.3325	56.0614	132.852	82.2563	91.401	37.4073	56.3662
TMEM9B	124.056	100.596	63.6031	112.068	30.9758	56.3085	37.8445	70.2715	37.5084	61.7357	83.8308	47.8596	64.3399	51.4959	46.5949	34.438
APRT	115.848	121.436	30.2633	103.114	32.8871	79.0147	69.2925	52.796	52.8888	110.552	83.4154	40.1616	40.869	48.3527	36.7314	33.2911
TNFRSF12A	128.638	137.345	59.0181	44.8738	51.4721	50.6407	68.3424	19.9106	32.5471	186.205	118.695	11.0317	38.7318	15.785	59.3611	29.0317
MALSU1	82.5709	92.7141	51.3602	105.484	48.5038	107.066	64.925	22.4795	68.8444	80.0982	81.6087	31.992	48.987	59.2813	57.147	37.6038
CAPZB	102.791	83.8924	51.2044	54.1109	65.1289	76.1932	88.8387	53.7182	64.7253	97.9293	82.3115	34.546	62.3694	29.7071	80.4755	24.7535
WIPI1	67.9275	83.0127	67.0689	69.858	48.5046	87.7567	61.4177	89.1809	47.4356	48.8855	58.727	98.3001	68.8856	49.8164	45.535	35.9463
PSMA5	63.1728	70.0815	51.8154	108.672	80.4655	55.3971	85.7593	34.4089	43.8674	66.8531	74.3503	60.4399	54.6555	42.9432	69.6392	70.9217
MRPS11	98.9076	54.9768	52.8968	120.518	60.8884	58.8397	86.6208	61.77	50.7675	74.4735	53.0165	58.5938	38.4526	42.438	65.1695	47.4211
DCTN2	63.664	74.6446	40.5744	60.1213	70.9673	109.393	77.3489	71.9901	52.1007	72.4254	85.2352	80.711	51.9139	65.9198	31.3971	56.7044
NOP58	63.6524	66.9144	76.5763	72.6352	96.1875	14.2265	80.7225	64.8942	31.2516	66.1316	40.8096	72.3955	46.2779	61.1158	91.3488	101.321
VEGFC	41.2335	40.1665	92.4435	59.8206	103.13	21.8058	59.5399	30.8375	44.1928	64.258	52.4908	46.7437	37.8321	62.19	93.4687	179.319
MRPS7	47.3747	94.317	39.4508	119.437	91.8884	39.9496	69.4858	44.3472	52.3664	108.094	69.0203	50.5938	43.3794	57.5624	50.0439	35.1203
GBE1	55.6212	69.4067	134.214	49.9818	57.0766	36.442	48.9574	31.6572	86.2922	46.7496	59.5473	83.187	71.2351	54.8187	77.5836	91.7723
SSR1	55.5889	58.2328	107.45	67.988	99.8439	21.237	91.6331	63.2312	43.6747	62.8292	55.8228	56.0683	61.2162	46.1487	69.1593	79.2974
TMED7	52.9413	72.2786	101.548	73.6302	82.8821	41.4651	51.0109	37.8429	42.3869	66.4029	52.3751	104.407	75.713	47.2869	69.2277	68.6624
BCAP31	70.5858	77.4952	58.4123	93.3933	75.5488	79.8133	62.8849	52.8214	56.8675	98.4164	81.9061	36.1716	56.1086	50.619	61.1705	30.8306
CCDC104	65.3847	59.8575	52.0289	65.3125	89.06	45.85	59.4975	83.3167	67.5946	60.6002	48.801	58.2305	52.817	68.6188	107.251	47.4409
CD47	68.9007	58.6206	73.6626	70.4421	56.141	38.4552	59.4483	77.1919	48.4231	58.5184	59.6337	90.6794	62.0933	52.6522	75.5935	72.638
CCNG1	62.1272	63.6763	61.5753	75.6244	38.9938	100.189	39.6846	56.3616	83.8025	27.0594	65.2826	101.526	62.3084	81.0486	28.4252	86.7041
PBDC1	38.1808	66.3869	43.085	99.8721	48.8997	12.8871	90.1236	39.2783	39.9185	84.8515	54.0742	80.936	54.6309	61.1399	91.7794	97.8097
ORMDL2	63.143	96.6442	38.222	120.418	75.1228	27.493	88.2604	43.1514	32.4019	66.0426	69.029	43.4401	67.583	56.3515	44.6881	94.5778
COPE	102.366	140.901	37.5792	54.6362	65.4196	55.9028	56.11	42.1017	53.3751	154.781	91.6377	17.3655	61.9981	26.0578	33.1101	21.1996
PPIL4	51.9045	38.8551	98.3265	43.5468	72.0716	21.3074	41.4118	132.941	102.882	45.9167	30.8718	64.194	65.3588	38.1874	91.3729	102.606
TMED3	69.2837	158.753	50.5959	101.201	64.0298	128.463	85.6838	32.1113	33.7323	86.1002	85.2924	27.3777	41.9253	28.1128	31.7969	15.6721
CHI3L1	33.6259	0.0178897	0.0542644	11.2015	2.4222	0.0336677	0.0259067	55.5163	114.509	16.9929	313.816	0.418745	0.0554133	5.65654	70.9994	9.22907
RPSA	58.291	57.8477	44.1493	73.4551	68.5918	75.4896	83.8957	67.4862	70.5771	52.9845	95.9441	47.8397	57.2426	64.1704	52.548	76.7204
MRPL48	53.5856	45.8076	59.0473	93.3099	59.5875	61.0271	90.3737	77.6503	21.9493	62.7627	57.2417	52.7999	54.6018	86.9236	66.5438	93.3182
ACTN1	79.1557	74.2917	89.0869	44.9142	66.9747	71.8156	69.1829	49.7777	70.6481	78.5766	75.5879	58.1543	50.4988	48.3241	73.8472	40.746
CDH13	47.5179	37.6059	47.1834	32.0883	181.919	46.5392	28.1632	131.795	48.9452	74.4552	38.9563	29.8387	82.3253	94.3947	53.0806	75.2251
AHSA1	77.8401	77.2057	26.3094	98.2015	36.0579	90.0324	50.2422	47.0886	48.1291	126.538	84.3423	63.7733	44.4986	31.1191	30.5833	38.476
COPS3	53.4708	80.4229	54.5302	84.4431	77.4264	74.2917	69.4709	34.0983	32.8356	78.593	94.7376	53.1912	60.1821	44.4014	71.0738	65.1562
NCOA4	46.6978	56.4121	51.9053	41.9229	48.319	94.7713	42.8339	71.2375	55.7541	55.3291	57.0726	136.585	99.45	83.5667	42.4406	64.6949
CETN3	88.2344	34.5385	52.2298	72.9768	62.778	34.738	51.9083	59.911	62.5297	27.5519	49.6839	91.7437	82.1824	63.7746	50.0249	118.872
MOB1A	93.0242	52.72	50.4419	95.0427	58.9614	32.157	72.9079	42.5938	60.9119	100.521	66.1979	52.3628	54.5608	52.4505	41.1388	42.7589
SLC35A1	47.485	41.2949	53.7382	79.4393	62.0607	53.0215	26.2173	92.4804	33.0023	45.424	41.6226	113.542	84.2054	86.9159	59.4435	68.9948
SCPEP1	59.931	51.5847	51.61	43.992	47.6165	49.4463	54.8088	157.534	66.2161	42.5419	59.4483	124.818	92.3562	59.88	38.9473	30.1161
RPL27A	108.64	55.7514	32.3834	45.8454	64.6379	85.6663	61.5782	75.9613	64.365	53.2296	61.1824	73.1449	47.2633	85.7337	38.073	77.8072
RANBP1	61.9855	72.2327	47.4738	117.307	41.0694	40.2989	85.1679	40.3353	46.9771	91.8486	71.0174	23.1467	52.9698	37.8351	92.7718	56.6223
MLLT11	73.7761	43.5997	56.4474	118.971	153.274	0.429895	78.3328	39.4169	16.8539	60.759	81.7346	14.7811	48.3499	25.8061	77.9899	35.27
SNX7	41.6973	35.1502	62.7161	54.5458	52.9936	51.0234	46.9384	60.1585	51.6162	59.4001	40.8182	107.079	61.9959	87.4139	91.8453	114.694
MRPL55	122.268	79.0029	44.6706	97.8863	38.3337	52.4953	59.8823	69.4843	60.516	73.6815	54.2705	40.1316	38.4256	66.4853	29.446	56.6335
PSMD13	85.3131	99.2684	50.2207	80.0388	52.0534	80.0124	63.6868	38.5235	44.1321	105.962	93.4598	22.1054	35.2208	43.1022	42.5555	45.8983
CSE1L	38.6096	55.8688	98.3919	29.6758	96.504	27.3684	52.1569	62.012	50.5691	81.2225	54.4622	57.8146	52.3331	60.4618	94.6213	87.0811
TCEB1	67.5956	38.6745	61.6285	68.3024	93.7944	31.1096	79.7399	53.9935	48.5475	57.8026	49.9674	65.4565	43.0331	79.4614	79.7245	81.0981
MRPS18C	51.2679	41.4531	43.9284	70.8825	112.334	31.6686	87.8369	53.3722	55.1442	47.5186	37.4083	75.1623	62.4446	83.1355	56.9987	94.5039
MED8	58.4879	74.5279	48.3344	97.0008	38.3395	31.2255	96.3189	61.1962	67.1938	66.3873	61.2482	46.6544	66.969	46.9657	50.2874	54.3904
CDC42	130.07	80.9452	36.6191	85.3458	52.3942	87.4883	44.8906	29.7384	30.4114	108.267	77.32	23.2599	30.5436	48.9912	37.0593	35.156
PSMD12	65.4529	55.9977	59.1612	80.1808	47.3529	27.2239	70.181	52.2119	29.4155	104.091	68.9502	62.8972	49.0372	26.2017	97.5062	58.6786
ZCCHC17	33.6018	55.4289	65.8958	86.2143	69.2411	40.3052	78.4266	70.6391	40.9591	89.4505	57.5576	51.2503	76.9069	75.8425	59.6217	39.3919
SQSTM1	73.8026	53.7578	46.54	38.1072	52.821	203.971	47.1484	54.1061	68.5677	37.4374	68.3283	53.9879	44.5299	82.1212	50.7465	35.5745
SCAMP3	58.8299	96.5626	18.4846	105.15	36.6214	80.7323	52.4042	51.9	52.489	123.314	85.293	20.1606	43.4287	28.024	80.873	14.6366
RPL22	36.5909	20.4589	52.7821	42.9252	88.1586	42.6555	84.522	135.604	115.566	17.893	25.3171	64.0476	47.3086	139.181	36.1741	71.8912
ARL8B	46.1493	36.5296	52.8641	49.1181	69.3084	57.5379	67.2169	76.6315	66.7192	47.0137	51.0181	89.7312	49.6069	76.9648	61.6789	106.877
WSB2	96.3861	58.8678	34.8999	127.5	59.7767	32.2826	38.855	18.8278	27.8444	105.172	92.0707	12.339	19.5388	33.8299	47.7348	33.4716
EPRS	50.6859	37.5096	68.9537	53.1781	118.656	38.9708	64.9188	63.7084	49.8331	61.7735	57.0904	57.4894	76.2526	69.617	60.6834	80.3478
DRAM2	90.7897	39.7986	48.3091	66.0382	71.5087	57.5845	42.8972	64.2478	79.9446	34.9771	61.8281	91.3076	73.3681	69.7306	48.0242	45.8026
CLIC1	87.5621	106.434	48.9653	95.7009	41.9398	55.4135	45.6831	22.3832	40.34	123.308	103.93	29.0055	42.6419	28.8987	50.6242	31.9854
SRA1	84.1561	65.8675	44.1328	108.139	58.6721	30.1595	79.0539	49.7159	48.8923	85.103	50.585	56.5227	45.817	48.0239	40.074	57.0661
HSPA9	52.5679	40.1279	66.1478	45.9596	70.2402	67.422	70.4087	96.415	47.9016	41.2217	63.0567	47.5963	62.2688	95.7676	53.0769	66.7397
MNAT1	55.9255	47.5249	69.1227	85.3148	49.5412	30.7673	51.135	53.2754	32.1371	69.0112	47.2555	117.731	86.9752	39.9542	52.1544	98.4589
GPR1	49.2557	40.0617	67.9867	48.7255	65.8163	48.698	50.0709	62.7816	60.4757	54.0649	68.3001	43.2259	78.1396	53.7318	28.1099	89.8551
SEC61A1	21.2841	36.9217	94.036	18.1967	176.925	66.8144	100.81	123.094	66.3442	35.8666	30.1988	45.7959	48.1721	59.5232	48.2805	45.5668
BECN1	34.6794	33.6762	63.6106	31.3806	67.6001	35.931	90.8953	133.766	76.3101	52.4926	28.0936	78.9456	57.9984	73.566	80.0727	60.8203
RDH11	65.482	62.5507	60.0394	86.7124	42.983	69.5604	55.6028	45.8088	43.9767	99.7909	68.5235	26.0209	50.8574	42.4567	40.3034	66.5254
PLOD1	75.3815	65.5318	128.362	39.0473	73.5829	32.8112	83.1542	69.1545	80.1688	48.0675	51.862	46.0543	48.7981	65.0834	65.7413	32.1254
LMAN1	46.73	59.6492	98.9619	62.8782	58.5764	30.7063	60.212	56.1756	37.76	51.8182	48.8917	116.059	88.282	33.576	47.6936	83.4676
LSM6	55.076	52.6149	68.1446	62.0614	48.4329	68.6846	43.5996	80.3107	43.3691	28.9192	43.235	86.0788	69.458	101.776	54.8233	73.3464
TVP23B	65.672	40.9094	96.5633	80.059	81.5048	21.8143	51.5278	63.5087	49.2704	45.2332	46.2295	81.0083	62.6659	53.6059	30.3768	77.4933
WDR1	58.6532	79.6231	77.974	27.9289	97.8593	44.9443	76.6024	25.141	50.5194	64.938	57.6604	51.1192	47.1887	43.0137	100.285	79.7135
POLR2H	97.9488	48.7548	85.2957	90.0632	40.4319	35.632	88.863	45.2094	31.4897	62.034	61.3827	28.6706	67.3668	54.5816	62.5821	60.3116
TMEM165	47.9248	66.8814	59.9397	55.3661	55.0858	39.1384	69.0729	43.9397	64.0026	60.5596	68.3298	71.8891	62.8335	40.1864	65.9351	100.495
BGN	111.724	83.5033	60.5688	19.8736	45.0158	107.93	40.7948	78.5312	71.1875	50.8897	84.5619	33.3	52.4381	78.1022	39.2158	34.868
GNL3	58.8437	58.4444	65.6169	87.6791	33.762	34.0321	67.8818	85.4674	49.8688	69.3837	65.3207	38.5277	58.2814	33.6258	90.385	49.4434
SLC3A2	64.2044	48.6384	34.1267	56.7409	59.038	89.8729	48.0171	72.7492	53.1482	106.218	99.2506	14.7733	64.5655	49.0662	52.2071	35.6863
NONO	82.2893	64.5321	41.2922	59.0812	40.062	63.0392	44.5294	52.2559	47.5286	108.268	71.0053	42.4856	48.5246	40.9685	81.4696	43.3321
TES	71.5786	53.3658	108.229	39.2272	49.5172	35.0138	42.3121	23.3485	54.1564	87.6639	85.7197	26	48.4395	56.0327	94.6128	70.4313
PTEN	174.892	95.7407	30.8558	44.3602	20.3592	107.595	11.4537	20.6007	21.3341	106.82	85.4466	47.2515	31.9189	10.5274	16.3284	40.3395
NOP16	61.6366	72.8494	52.116	130.386	65.5031	21.9288	76.498	34.8514	14.8999	75.9659	78.733	30.2722	26.5452	34.3653	42.8917	69.9203
CNN2	160.51	129.756	24.8398	27.1199	24.4463	110.712	49.7592	33.3153	54.2184	107.782	99.744	30.6901	37.8933	26.7518	27.0669	24.8525
PDGFRA	48.3158	40.132	47.2792	51.1268	35.2678	59.3733	46.3455	70.7246	89.7484	44.8988	47.0209	122.332	74.5468	66.757	63.8276	58.7215
OXA1L	43.3863	52.6695	32.793	69.2178	49.2267	86.8528	72.7288	60.4698	85.698	59.9512	59.0611	55.6677	81.2656	57.3315	39.8526	65.7767
HMGN2	18.5378	21.8645	58.0686	29.3534	55.0355	16.3021	140.597	78.8556	91.9103	31.1412	24.3177	31.8268	50.0096	113.847	155.061	72.2769
FRG1	57.163	54.6989	49.125	63.609	60.4431	35.638	68.4886	85.9006	56.7959	46.4056	37.3256	79.4557	48.9614	97.8625	50.209	73.4048
HMGN4	65.5171	73.0744	51.64	64.0449	45.5394	47.6113	37.7727	58.9862	65.8905	60.0067	70.8095	89.0145	79.087	47.7126	55.3951	48.8168
PSMD9	75.5622	62.653	52.1729	108.446	49.7734	63.846	47.0848	57.2142	48.7569	91.7948	71.0047	35.7363	44.0156	52.0032	30.2472	32.3227
MFF	58.4441	58.4058	44.6619	57.5706	39.1026	67.2911	56.5125	82.7933	79.4294	60.3056	61.2775	40.1639	82.6603	63.8892	53.228	57.2518
WDR41	60.6617	59.3675	75.776	81.0963	66.9158	41.1753	48.7442	48.3343	53.7965	72.0184	40.6004	72.6333	57.3438	49.6348	34.6354	65.9619
GRPEL1	72.8076	49.907	51.5651	95.3802	62.2854	50.8269	68.823	36.9345	52.6063	67.8705	52.6254	44.3606	47.2422	57.1788	48.8344	53.1715
DKK1	6.70829	28.8215	215.521	67.2979	34.3374	0.0685292	104.673	0	55.45	139.528	147.988	0.0284113	36.7136	4.85732	41.2382	32.5265
ARID5B	84.7515	89.2963	46.2011	58.4272	19.9472	104.495	12.5205	25.3037	33.9031	127.5	69.9213	58.1312	52.7973	51.6691	27.3463	38.5555
GREM1	4.50587	74.2327	7.19081	112.722	162.769	30.1765	308.074	8.05698	23.7282	15.7512	0.400028	122.009	103.934	12.0979	2.4674	13.0717
CDK7	43.9291	35.0731	76.0605	57.7453	52.7965	26.2557	60.4844	39.3071	58.6861	61.1229	39.2824	74.7769	66.9904	42.6682	117.675	87.8991
CD151	46.5902	51.6396	109.948	28.2324	81.4989	40.0472	111.987	69.122	68.5129	52.3294	56.7169	53.5998	47.9946	82.2808	35.7213	31.3872
TMEM138	53.2314	62.4441	56.6876	86.054	52.1817	41.0974	71.9544	92.9048	63.1774	28.0773	43.9341	54.4005	52.426	83.942	46.8469	58.3408
IMPDH2	40.265	75.8522	33.0412	74.429	33.2292	107.419	61.1559	30.5271	60.3519	79.5487	82.6625	29.6595	54.9805	63.4335	37.9804	67.7677
IST1	18.9775	30.7674	98.1353	23.6287	104.609	16.9284	75.0766	119.44	59.0564	20.4081	18.9739	79.8865	79.4021	137.332	39.3773	47.4797
UROD	81.7245	119.846	38.6633	124.196	34.4614	52.0063	34.7301	27.3227	45.4234	91.0303	72.1568	20.6114	52.0374	43.3926	32.7551	21.6874
RPL10	70.2356	58.0427	33.0487	71.485	45.4752	108.914	62.4961	79.4541	50.6723	54.2894	70.2477	42.5436	52.6244	68.4557	34.5272	43.7871
TCTN3	39.4825	127.878	36.376	86.0403	66.9937	87.4988	33.7079	21.2738	46.6741	51.5439	49.0196	103.726	79.1608	60.9765	26.5747	26.544
NEAT1	59.6813	26.0444	78.7194	44.1225	48.1482	34.8731	39.0919	72.1656	124.884	16.861	29.9236	57.9278	82.4801	74.9133	70.7217	93.125
C6orf48	103.371	37.8695	24.0681	62.3985	29.1676	97.2394	49.3889	98.0076	61.5185	46.7647	50.5412	35.1104	68.7094	86.5434	50.5622	30.4516
ARCN1	52.274	49.3157	62.7895	39.7389	67.6025	66.3148	71.2734	59.243	35.1194	90.142	64.7895	64.9747	46.8025	25.301	95.8954	53.3412
PAFAH1B2	79.7805	101.58	38.2356	85.0322	37.0719	30.1515	25.3963	39.2836	36.8474	146.874	80.9477	24.2667	30.6769	22.8808	33.6326	34.9137
RPS7	51.4041	33.8114	41.01	61.8729	77.3472	44.0069	84.5911	55.689	69.1607	39.7416	51.2865	49.5213	45.0709	61.1082	94.5548	78.1818
DANCR	59.2133	48.9685	36.9587	78.0187	76.9574	51.7928	96.6286	59.7867	54.2053	33.0434	59.2286	71.4954	77.3874	38.2322	25.0389	67.5655
GYG1	40.8337	45.2482	60.6138	70.0285	57.6825	57.5653	74.8459	52.9774	50.4724	63.4605	63.2182	67.362	55.0923	40.7641	37.7899	96.579
IVNS1ABP	23.906	26.983	89.2925	21.8633	113.721	29.3396	183.673	132.559	46.3366	20.7257	26.7027	59.6767	33.6565	81.0448	43.7889	26.3957
SEC11C	58.9818	75.5313	55.8407	88.4221	90.5514	59.8678	75.1945	53.1995	40.5745	75.3775	64.134	14.6427	52.1353	32.2919	51.0274	29.6329
ADIPOR1	59.4887	81.4705	53.5054	72.6489	22.4313	49.7952	61.1154	26.0205	56.5465	121.34	78.731	16.4147	66.4127	54.2127	45.4627	26.0291
KIAA1199	13.0065	45.4147	151.616	35.33	49.1375	10.998	120.482	9.21173	85.1073	35.2992	36.9753	88.5924	60.5685	120.861	32.1915	42.7355
CCT3	41.569	67.8792	38.0405	54.6794	61.9746	65.7423	65.4921	66.621	43.3286	115.353	75.361	52.897	44.5154	36.0347	54.34	35.0789
FARSB	45.6002	63.4605	53.9935	85.102	67.2738	27.6971	67.8801	35.4543	28.8987	74.2563	58.2879	51.8106	45.5407	44.571	70.7981	74.4375
RBPJ	59.0564	34.994	59.3132	59.2282	57.4469	28.5988	92.3387	92.2451	58.7983	66.0646	34.9997	68.42	46.5732	46.1547	50.7311	67.5199
ELOVL1	43.2571	89.8501	56.093	26.4358	66.0542	54.5062	90.2251	31.8077	72.8709	92.08	64.2258	38.3613	48.9022	55.9383	52.3728	36.0116
CCNH	44.3533	75.6582	27.0205	74.6009	33.0544	63.962	87.2496	47.1338	49.9598	31.7401	34.584	78.1132	66.0813	42.2256	58.3113	88.3883
SKP1P2	49.6057	36.1114	57.2572	68.7978	66.3253	28.229	68.9079	65.0266	60.176	44.3417	31.3381	69.7843	60.4166	66.3993	65.8017	67.5391
CINP	43.6754	51.0851	13.484	84.4727	107.934	34.5132	74.1055	39.6153	53.6788	58.729	62.567	33.9288	60.5009	52.4772	56.4614	81.0527
NREP	18.6273	46.653	115.654	31.0785	80.7755	6.55134	130.86	30.3385	38.2883	44.0348	34.7016	14.1297	32.6171	45.4177	174.15	77.766
CPQ	82.0041	61.463	47.8702	38.9512	55.5345	104.808	36.5715	70.7886	57.1549	56.0038	66.611	33.5932	97.3917	34.3389	36.3059	37.7073
TXNL4A	70.6937	54.6145	29.6464	83.6341	63.8488	23.9899	80.4959	51.2336	33.1207	62.5779	58.2581	42.039	38.0168	69.884	63.877	50.3809
TWSG1	118.59	28.6987	77.6025	44.4417	29.7842	49.4484	25.2525	37.1817	33.4401	100.499	68.2615	61.6453	66.1825	18.1697	49.5441	35.5252
LCMT1	90.2403	50.8784	33.434	73.9435	41.245	103.967	61.5205	50.1784	39.6238	62.2628	45.4664	72.6188	56.2221	38.7927	41.5905	23.1786
MATR3	35.0882	25.3952	63.2406	24.7228	49.0089	37.5588	77.5166	105.198	69.0568	37.0485	27.7007	71.1137	67.8118	100.162	58.2385	76.3124
DAP3	64.9263	77.6894	31.3394	63.3182	56.2855	50.912	62.5527	56.4502	67.6415	53.218	60.2572	33.3324	59.047	61.0042	39.22	38.6405
SMYD2	48.8442	46.3599	77.1143	45.7612	121.636	33.8051	31.1528	31.7416	34.7937	70.1656	59.5616	62.9388	45.611	78.1771	85.2227	31.8884
DIMT1	40.9972	45.4854	46.1925	75.4321	37.657	35.5514	84.3	30.1785	46.0217	70.8693	74.7352	32.772	65.6181	24.4357	82.7098	62.3655
PGD	25.6387	43.9084	44.6698	43.3332	52.4481	86.1779	109.014	119.652	53.9834	22.2502	36.9684	64.5729	75.9033	93.7393	28.736	20.0754
CLMP	12.3273	31.2015	49.5765	24.6069	55.7563	30.4064	115.991	117.518	83.6716	35.773	28.0898	62.5138	62.3925	96.2639	66.3726	57.9145
NDUFS2	70.8882	77.5289	31.0224	76.3149	23.903	49.9946	58.1548	36.4157	42.0855	108.97	81.7351	28.0193	46.8328	42.7014	40.5364	31.6818
KIF5B	41.8673	65.5539	70.1882	51.7289	66.6108	43.6157	41.3843	39.3901	35.0283	58.2249	56.9148	67.1138	48.2898	54.8921	74.1043	71.0431
PQLC3	62.3433	58.6611	57.9907	50.466	20.46	83.56	40.2096	90.432	55.1281	40.1175	66.4571	54.8428	71.5295	54.8474	33.194	34.2789
BNIP2	63.4974	49.9284	69.5845	40.5708	41.3636	61.4544	42.8827	42.4387	47.1243	58.7153	55.6327	60.1248	50.5129	53.1096	84.008	58.2337
PCDH18	36.6411	24.18	87.5356	12.0491	48.574	50.9111	27.2534	77.8891	126.988	26.86	31.7443	50.7178	84.6158	54.0651	55.3951	117.758
RAB34	41.1236	85.2289	37.5635	66.2315	48.8921	66.0439	64.5306	60.7448	77.0284	58.2008	67.8036	36.8558	62.727	40.9008	32.4889	38.6714
SRSF11	44.924	39.1372	77.2084	45.5969	54.2276	38.1231	44.7782	44.3375	58.5961	40.7192	36.0558	76.3174	58.4563	59.567	86.7043	79.5822
HNRNPC	29.3105	34.1068	47.7568	51.6234	72.8185	42.8614	73.6184	75.4736	63.2221	55.3033	56.8575	45.6194	49.5976	48.7264	76.3877	70.8847
COMT	75.1808	77.2221	46.8548	70.7151	39.4539	75.002	32.8269	33.5353	36.2801	84.2162	74.3957	38.989	52.5651	40.0442	75.4699	22.2763
NDUFA11	96.1643	68.0647	31.3166	86.2003	47.4049	62.3738	53.2601	52.5906	40.2562	68.0068	59.6386	30.6856	40.4797	50.9702	38.6755	31.6463
PPP1CA	65.7047	101.608	24.1416	75.735	40.5033	73.4106	41.8912	43.7947	36.253	98.1286	80.398	20.472	30.8611	15.5195	82.3944	24.2311
INSIG2	63.6923	41.0952	44.2846	74.8662	47.807	35.6527	33.8828	98.8721	39.7993	40.519	42.8895	130.519	62.4768	59.0649	35.4478	22.7469
CTSD	91.7101	53.6527	36.9529	21.2169	17.3235	253.741	18.18	49.5319	44.9708	34.8124	91.139	52.3694	39.3495	60.0853	12.5662	21.9292
C7orf10	55.3722	38.5879	78.0509	78.122	79.8245	23.4792	183.119	34.2451	29.2157	84.9266	16.4623	43.1804	56.0025	34.4515	11.4361	34.8844
DDX17	44.2371	45.2866	66.9269	46.3654	50.707	53.4138	45.0405	61.0521	48.2178	43.9397	52.9478	40.5468	85.0549	71.2161	45.1185	85.1577
RSRC2	52.692	29.754	66.327	53.561	52.1437	22.9532	42.3891	59.0297	64.8117	63.8981	30.429	76.4425	72.2772	49.0215	64.2061	59.4847
LOXL2	59.681	65.2698	187.07	51.8359	66.7854	22.8073	55.2477	31.9225	66.3954	47.1535	35.1596	19.5842	41.3767	47.1882	52.9913	41.2844
CCBL2	33.1277	67.9107	45.3255	57.9805	45.2503	51.1277	55.552	54.5512	20.5585	32.7765	35.1837	122.082	75.7938	63.2491	50.1996	69.507
PTGDS	247.451	6.59698	14.2405	6.12646	3.68551	184.248	2.98907	35.3528	154.096	51.4698	68.1788	18.4414	31.1734	45.8555	9.32912	24.138
IGBP1	41.3605	31.7944	42.4556	52.4167	60.9154	36.9595	43.147	82.0964	61.3972	25.1932	32.5376	69.0149	99.1778	92.8193	62.1019	26.5055
VAPA	48.9772	63.5984	42.5943	65.0303	33.544	42.4285	44.9369	29.0767	49.0145	72.7183	54.348	49.7279	57.5679	40.3696	82.5044	59.5046
KARS	29.7676	54.9073	50.0009	47.2041	39.4845	77.246	67.6643	54.2203	44.6184	78.5866	76.4324	72.2115	53.0555	38.2765	45.957	51.3142
GPN1	55.4796	57.9659	46.7789	69.318	65.0146	31.285	50.3944	48.7508	62.4452	54.2451	57.9141	59.799	29.9851	31.0868	52.5234	78.6322
BSG	72.605	83.3476	45.7561	44.5246	67.143	55.5361	48.0684	42.7794	70.8924	88.2505	69.4106	34.8317	52.451	37.8683	41.0493	29.9572
C1R	39.5732	26.8158	34.533	16.9043	8.72336	114.033	17.1587	111.148	77.019	20.9277	23.3761	137.96	77.2965	139.146	22.965	24.306
SWI5	71.3746	50.3839	32.669	70.8561	72.1706	46.0862	75.7279	54.2638	25.9388	75.9203	55.4335	34.5542	54.7537	38.7282	34.2452	32.9184
IFT52	48.2715	41.7906	60.9409	48.8423	38.1543	78.8326	53.4436	65.6663	69.6383	49.8378	49.8151	40.7197	76.3102	47.4319	40.1129	44.7174
PPIL3	48.6309	26.0427	39.223	56.5305	51.5736	28.9789	38.7236	71.6236	40.5428	30.9112	33.8833	64.8689	82.2676	65.0548	80.0092	117.911
MCEE	50.7293	45.2534	57.7478	53.2296	79.9303	35.9	47.5907	55.8615	28.0783	20.7531	31.2178	108.695	104.173	86.3434	24.6072	35.7264
CSNK1A1	38.4246	60.965	53.6758	43.9947	47.4634	52.244	48.5101	70.435	35.3239	67.478	66.0898	41.9983	58.7092	67.9455	53.4987	50.7085
PKIG	69.8327	73.3637	24.3122	91.7111	25.4726	55.6326	45.432	40.592	73.7275	90.2655	54.4627	33.2101	30.6401	54.8755	51.7136	12.6761
ARPP19	30.8085	19.4239	88.7633	20.4219	69.3022	27.4133	53.823	98.0414	55.6439	21.5289	19.7986	76.2281	40.8728	122.017	51.554	93.3345
FBXO7	38.8493	66.6497	50.3155	62.0443	42.2683	63.9314	48.9064	41.4428	77.5579	56.7676	63.8769	49.1779	50.1276	48.5562	49.6527	44.9288
UFD1L	69.4361	69.3211	26.1369	103.004	56.9119	51.1292	62.4044	38.612	33.2238	69.9692	50.3393	27.8702	36.7098	46.289	48.9512	40.7007
PLAUR	64.9653	74.7984	88.7815	79.7229	45.8316	18.6745	61.0119	10.4137	28.5015	75.898	62.2855	34.9803	23.8889	40.4485	56.4521	29.4316
EXOSC7	59.2262	40.128	49.9074	82.594	62.3292	37.6782	53.4769	51.9526	49.999	46.1184	48.6027	51.3161	48.6424	68.8964	59.1545	30.0681
DTWD1	56.2669	23.0642	22.456	55.9138	45.8202	36.2989	20.2131	85.9637	72.3219	29.2285	31.6795	123.917	78.8442	76.8703	27.6661	58.796
SELT	46.9887	67.5537	49.3563	95.1785	44.217	54.9008	44.1816	39.5827	51.5043	79.2764	70.8995	30.1229	54.0666	20.6711	52.6596	29.9566
DHRS3	57.6205	79.138	13.0538	89.1466	3.03066	18.2187	45.7197	211.376	43.8094	31.7687	6.99305	62.8393	72.1089	129.037	27.3554	4.86759
ITGB5	50.1943	37.064	77.8077	42.8237	60.8751	53.3554	70.9344	61.4144	64.7367	38.715	36.4357	58.7344	65.1358	49.562	43.2698	39.5442
CDV3	56.0718	69.4736	40.6971	105.875	35.6963	54.8392	25.7119	19.2243	23.2868	96.5732	59.695	29.1267	23.7668	30.6385	28.6564	63.4108
IL6ST	27.7811	25.0568	77.1544	37.6379	60.2153	51.8072	37.1002	60.2455	60.2272	24.3388	34.0359	114.248	75.7695	69.1638	36.0821	72.0345
ELN	31.0005	8.51981	43.5955	6.1086	157.225	27.2789	9.52633	177.271	21.8921	64.7	55.3126	31.9577	40.5678	33.9434	105.977	50.4593
ARGLU1	107.611	67.7727	30.1442	78.8779	22.3307	41.6085	19.7592	21.3701	22.089	111.531	91.0692	39.3624	33.04	20.7703	26.8979	42.5716
BZW1	41.5276	50.482	54.9496	52.8789	68.5793	38.7706	32.9594	37.0888	41.113	62.0982	58.7514	62.0168	71.5528	27.7755	55.3868	73.8598
ARPC4	192.329	94.7845	11.688	36.3142	16.2162	78.8178	18.4554	7.28449	16.271	151.154	96.337	5.81578	10.0767	9.23241	17.8844	11.7247
TRIM22	46.0428	37.0418	58.5815	35.0558	16.408	58.9263	34.9655	84.9363	65.7703	34.4492	23.7814	91.93	65.8758	94.5133	66.7028	54.8779
SURF4	40.6943	80.5703	49.0025	64.4322	34.9205	81.8663	73.3015	26.9876	36.5219	97.9319	82.9692	33.0079	49.6228	26.7228	53.2476	21.4211
MRPS17	58.345	47.4133	51.3754	73.2867	44.425	31.5053	90.3003	47.0047	19.6028	41.136	42.6536	70.6557	43.5018	81.4115	64.1827	51.9815
PDE6D	39.9079	38.7424	69.3238	57.4406	38.7076	61.7922	51.0387	58.1553	66.5205	70.8976	47.8181	21.7422	59.2737	42.1634	68.3463	33.6184
TPST1	92.1703	55.424	11.9076	47.4735	18.6228	170.435	28.2852	74.2787	63.3232	45.0895	38.0821	69.935	49.7804	63.8834	12.365	19.1345
EIF1AY	94.5599	0	0.179287	80.8183	114.504	0.0889893	0.0342379	68.623	66.6354	54.6375	51.0312	0	0.0244111	0.0389354	115.631	152.01
PIGK	61.4387	29.4172	79.9194	39.7192	60.7466	35.3166	37.8565	63.2549	28.7562	40.4435	33.3516	94.3041	76.1237	39.5516	41.9442	94.5902
WNT5A	23.8218	56.1968	38.9955	152.068	139.676	32.0874	36.4341	78.2408	10.0072	76.659	52.5708	43.6947	14.7733	3.11982	23.6273	37.9423
CDK4	60.701	54.2855	38.2403	50.7814	57.7867	117.3	41.9806	36.8786	46.367	77.0248	83.6325	31.9682	35.5924	35.3862	47.7093	26.4358
ZFP36	9.1148	36.9902	51.3212	15.7459	35.2413	161.609	27.4353	32.5112	37.1038	14.5425	59.7683	84.9144	56.9396	147.873	43.9897	46.4129
PPAP2A	77.0277	48.1208	31.4702	26.4169	16.5085	119.449	30.5577	49.1152	69.7651	35.3017	42.9536	95.9271	62.1725	72.9723	38.3665	31.3227
SEC62	53.5429	28.5878	63.9387	47.8932	57.8461	15.8472	58.6644	63.0278	53.6643	34.4873	28.3342	67.339	67.4581	82.1855	56.9995	62.5217
TMEM256	65.9437	50.5592	23.4184	46.8228	63.6086	63.1334	71.5344	28.7934	59.1093	23.2909	48.0522	52.2419	60.4557	88.6625	28.0742	67.3236
APMAP	28.3257	98.2945	43.9622	45.3466	49.837	58.9237	53.419	38.8657	34.6459	72.6987	56.1737	64.2357	75.2571	20.9804	51.161	34.1484
TMEM9	49.2304	60.6661	67.9455	43.9314	58.7453	50.1532	90.9758	64.5317	47.2654	44.6833	39.6371	22.6922	55.2515	57.1092	38.5215	37.4781
SNORD81	44.8915	30.5707	38.2507	56.7934	86.0794	51.7794	67.5124	19.9106	33.1389	17.0738	58.4565	56.0528	53.6589	64.189	99.5735	47.9805
PLGRKT	87.4785	49.0809	61.3899	78.9272	32.1096	14.4538	63.3906	55.4641	37.0927	61.5289	41.5074	38.0631	50.4717	52.3288	53.5166	52.544
HEXA	53.5204	42.3301	60.1702	38.4695	43.0931	113.366	28.9411	59.6824	44.3555	44.966	47.371	73.483	72.36	60.8047	25.408	30.588
PHB2	43.9929	73.1286	21.5878	54.8459	32.009	54.9042	54.9453	39.1939	68.326	80.8022	85.7803	33.4419	41.0798	28.204	76.0058	38.9147
TNC	70.2399	76.7171	43.7217	48.7109	44.3813	12.8729	59.3611	40.9573	82.2002	41.6727	51.0781	93.3398	38.9027	38.1044	17.4637	71.59
ATP6V0D1	91.9457	90.896	40.7688	29.951	45.2007	98.1784	38.4715	60.6156	42.0137	89.1136	74.0102	13.2044	25.3774	18.6342	51.869	23.0434
LOXL1	38.3525	45.8502	74.71	33.3867	50.501	39.8172	66.2359	31.7403	69.1778	31.2686	45.4682	56.7342	46.0754	63.1058	41.7104	88.4299
AKR1C3	48.5907	37.378	18.074	47.3257	22.1743	71.4058	15.9837	55.8817	51.4059	35.3766	40.0979	13.6753	195.328	91.9496	19.1294	68.2737
SPTLC1	49.6976	48.5995	70.8079	43.6953	60.3665	55.4801	45.4743	46.297	32.9255	50.8963	49.2257	55.2344	50.1478	53.7575	59.7922	57.1878
C11orf48	41.0794	49.8429	37.0793	80.102	75.4721	41.8877	70.4847	44.7918	39.5825	61.5519	41.1042	37.8013	43.9566	45.5511	42.4174	48.453
GPI	42.2827	29.4699	82.9509	17.1234	26.3069	46.3096	151.846	34.2765	97.6887	34.6003	35.7653	34.3869	49.0996	108.01	31.3605	27.007
GSN	54.3258	61.264	48.9832	41.8614	43.0962	84.8784	29.8825	37.5656	58.2512	47.1852	45.2021	66.006	64.3751	87.7918	29.3141	24.647
CAT	47.2474	57.1824	35.9078	44.2216	25.5778	66.3382	31.6995	80.908	84.3772	68.6411	41.5029	64.5712	55.2786	44.1667	27.7807	40.8927
MED6	59.9639	24.8188	63.6373	25.3714	67.6788	38.6547	40.013	90.0074	38.0174	46.6142	35.6262	95.1623	45.6458	51.2611	72.0472	34.4728
ALG14	54.2476	39.4859	38.5249	62.1247	52.4899	32.5329	66.0506	52.3633	74.789	46.3312	49.8236	50.8942	37.1094	72.2455	23.6814	72.6871
STK17B	64.0502	40.796	33.782	40.4097	26.1918	69.9354	59.5444	65.0239	70.0934	63.0167	48.4272	49.514	48.4579	73.7817	27.8034	40.6679
SEC24D	26.8324	29.9193	78.2651	47.9069	66.0673	28.7242	49.2188	40.2848	44.7751	32.2311	41.0581	85.4495	44.6962	60.5405	67.4443	73.3098
ZFP36L1	35.3468	29.1379	47.6458	16.1196	61.1802	77.4625	34.2323	157.482	82.9554	16.5236	15.0539	85.5044	28.0438	92.7008	19.8104	42.8419
PICALM	34.8482	38.7512	56.6108	51.8772	76.4928	12.1214	51.9361	50.2577	44.5123	39.6118	49.9851	36.5728	54.3591	58.0634	48.071	104.067
CCDC23	53.0523	37.5994	63.8325	37.2903	39.2781	31.3888	40.5535	53.3915	33.7578	34.1769	26.4285	52.6319	77.3448	148.118	49.5276	40.5798
GGCT	48.5363	38.7125	27.1762	66.8816	50.6612	48.4613	75.8005	107.865	31.6763	48.949	54.6501	37.9397	28.3273	33.2639	39.7416	65.924
NME7	76.5246	32.5597	49.5654	84.7086	45.9031	21.3399	40.26	34.3195	36.0392	24.7958	30.2574	86.9241	61.4444	56.521	58.6473	83.319
PIGT	71.115	82.4834	24.319	45.1449	21.1842	106.502	42.0729	35.499	39.3963	90.8059	79.3208	23.0174	61.753	36.2227	33.7025	17.8263
SPCS3	49.9231	63.0312	73.6891	68.2695	79.139	26.1601	37.4533	23.5922	37.2055	55.8505	60.6277	33.5969	35.9395	41.8619	47.9419	41.8066
UBE2E3	34.6081	31.7263	51.8297	51.9086	57.9681	27.7498	66.3478	41.8553	68.8109	32.6299	40.4885	73.239	43.2252	60.0559	67.4171	64.9226
LARP7	47.7481	23.6672	47.7337	35.8311	59.7343	22.7257	45.2723	69.7996	61.0138	27.4689	20.9299	99.4273	60.1616	50.1347	67.414	62.7885
NDFIP1	48.1766	37.7514	49.44	34.2232	40.8218	48.1094	35.392	51.6923	54.594	54.0506	48.6783	80.5662	79.777	49.8922	60.9821	44.2279
TGOLN2	23.1581	26.479	77.2223	26.6953	81.8306	32.7915	59.4958	70.9179	58.1697	31.7927	25.72	77.8176	54.4096	84.9966	52.5005	48.7193
LMO7	51.6608	46.5418	76.4144	31.5986	59.4168	24.6664	73.0302	30.7914	49.1257	47.948	32.8369	66.1609	56.551	48.9371	57.4345	66.9028
STOML2	46.8945	71.929	20.8422	95.2297	29.5711	73.2291	44.2366	58.2498	41.0217	86.6852	93.3303	18.9146	33.3202	22.8432	29.6603	16.4373
WBSCR22	46.8235	51.5288	36.828	77.2406	33.4411	32.0475	58.9599	27.2146	54.9787	73.5601	60.6479	39.9285	33.7944	69.1252	45.2148	45.6059
TATDN1	42.0751	31.5753	27.6996	55.5456	50.4557	27.1526	72.0493	53.6085	55.1476	27.9259	33.1106	77.0129	56.8085	60.7202	43.3215	96.6179
GSKIP	55.2658	54.5633	73.3803	49.7533	40.086	23.9726	38.076	42.416	38.4011	40.8168	35.2919	103.969	64.7825	24.4866	32.5087	68.6342
PTPLAD1	57.5058	44.4394	38.298	56.0089	50.3379	61.4041	30.026	56.0766	42.7906	77.8199	60.7156	42.666	50.5269	45.9043	49.1779	44.5997
DDX3X	29.2041	51.64	71.5299	41.302	35.7718	79.8654	41.3376	33.133	37.7759	48.6687	45.8106	68.2941	66.9573	41.0114	50.8443	58.0008
ZMPSTE24	54.1841	39.6231	77.3533	44.3956	58.8225	31.0703	30.1483	39.0009	28.0213	78.0953	44.5137	66.3349	59.3504	21.802	57.0264	56.84
ORC3	41.9779	30.7041	42.3229	26.6915	102.882	10.4602	37.1548	56.7064	67.5656	25.5952	24.9809	111.597	55.7256	39.7274	48.2769	78.9781
TCEAL1	83.1497	42.0036	37.1477	61.8302	13.1051	43.0034	42.2739	35.8437	60.222	50.0071	42.4367	55.8897	28.232	36.4465	94.6906	64.4738
SDHAF2	44.555	55.5363	40.2742	71.6764	69.5473	48.301	67.4624	30.6139	62.7346	39.6609	42.3473	45.3085	63.3813	51.5895	25.1274	39.6634
CDC16	28.2398	27.1306	78.9688	44.4552	75.1644	16.0216	55.5398	62.0907	56.3147	36.1092	28.7958	64.6788	42.1294	63.7263	64.6364	66.6608
ACOT9	59.418	68.2578	62.9444	64.0264	25.2403	43.9057	46.4333	19.5675	37.0515	94.5644	79.1289	11.7293	41.2206	21.9364	47.8685	53.6813
AK1	94.3832	52.6309	33.4552	34.9661	43.0086	60.4556	36.5016	68.3423	55.2489	65.2071	37.6073	42.0941	48.4862	48.8896	14.9708	29.6106
AZI2	57.4502	37.9275	51.6357	38.6415	23.2103	49.6792	47.6668	56.8337	83.0695	20.8921	31.4467	50.1066	67.8899	96.3082	31.8734	55.84
MRPS35	51.7574	49.8236	41.6969	40.957	65.4895	47.7305	56.7225	71.3088	25.7544	44.5644	62.0514	33.8728	39.6194	31.1255	61.809	51.1641
TSN	32.9627	46.8597	45.5454	33.6192	45.5493	60.4223	38.1944	42.5392	44.613	69.5223	46.6569	65.3613	53.2187	26.5751	56.8764	72.9488
EEF1E1	42.7789	33.8665	41.675	60.1176	56.3293	27.67	71.6345	24.9182	38.9694	34.5519	47.5199	41.3554	55.3531	71.5951	54.2317	78.8591
FKBP7	34.9127	60.691	59.7965	62.0122	45.2073	50.7516	61.9629	41.6216	42.8538	29.1392	22.885	89.9207	70.3983	61.4443	29.9417	44.666
SRPX	33.6354	83.8597	25.9293	52.0924	36.7282	103.415	61.4703	61.6626	45.8909	6.11561	32.5709	80.1438	97.1047	60.6043	12.8074	20.9055
MRPS10	34.2975	34.6295	51.8448	47.4856	53.3426	36.4438	62.535	52.292	44.0428	53.6971	38.7902	44.7642	47.1551	48.607	69.5654	56.5462
GMFB	56.4211	44.1287	59.3269	44.6872	62.325	28.8622	40.2646	42.4141	32.7024	58.1208	46.6684	64.1993	55.0881	27.9982	43.2757	67.2172
BCLAF1	21.3527	22.6827	63.6079	20.6165	76.4439	25.6314	69.2925	68.689	53.683	17.4913	23.593	71.7233	52.8382	101.936	49.0659	76.7036
TIMM21	54.2528	43.061	37.3976	66.451	41.5843	34.9152	34.4676	46.5867	37.8648	60.4809	27.137	52.9539	37.6917	65.4452	56.0382	67.1308
RNH1	50.9613	67.8543	29.0838	41.6621	38.3607	68.6511	55.1957	41.8127	54.6471	85.3784	98.3593	17.7132	54.4223	34.8143	35.6345	17.2583
TM9SF3	36.4474	36.2247	75.5989	37.5127	84.2111	33.9154	38.9251	32.9897	34.1268	35.7565	28.5172	81.0746	53.5497	50.8765	54.9825	81.7697
GBAS	59.1736	70.171	31.0641	60.5249	24.1684	35.8309	42.9836	24.4272	62.3366	66.3372	46.3481	55.4791	55.7565	28.0593	56.0435	32.1614
TBC1D19	56.2549	27.7846	43.2491	56.6744	75.5855	14.5623	83.5433	35.8716	23.7804	73.1578	38.6241	88.9749	50.6811	19.1635	29.1931	69.9681
HAUS1	43.8712	34.3867	40.7291	58.3453	63.2732	34.6665	43.2605	53.0424	43.8005	41.2892	32.4169	65.0163	38.9701	37.3499	66.1544	72.4936
TEX30	34.5629	37.6072	70.0386	67.0894	41.3285	25.976	61.6196	43.0049	31.2727	81.1256	38.6507	65.7752	26.0239	19.0126	74.4636	74.9602
MED28	53.2551	38.5331	35.5235	68.6309	42.2662	8.256	56.6184	77.1355	50.3754	41.5622	36.6125	38.9121	51.546	64.302	55.5359	47.9324
APOBEC3C	108.511	58.6742	29.213	48.1197	11.7527	70.2687	56.2591	39.0091	68.1005	36.0185	38.4212	41.5253	48.8318	53.8273	53.4576	24.5489
SUGT1	46.3522	37.206	38.3442	62.7723	58.3155	25.0715	60.8074	44.2432	33.206	39.8891	56.7082	62.6816	35.8502	36.969	61.5933	66.5487
UFSP2	64.3961	36.8557	67.4405	50.9463	48.712	38.268	60.1935	15.8348	48.8881	24.1398	37.2899	65.8759	49.2069	34.8971	45.4097	103.296
ZBED6	7.07312	7.28809	84.1378	2.84575	56.2123	18.7436	95.2623	64.3745	97.6293	0.989627	11.4066	83.5867	58.8606	94.1948	63.2951	71.9604
RBM34	47.4725	25.0721	66.7125	51.5353	46.3166	27.8628	58.9656	54.0828	44.9205	27.9006	19.39	39.0499	50.3482	55.2438	69.8157	66.1833
CRIP2	74.2226	85.7017	31.8975	49.7067	36.2106	44.0666	24.709	19.2722	43.4705	115.156	95.7951	7.00146	26.0694	23.9784	62.5857	12.2027
OSTF1	62.6493	56.9667	43.3506	79.6335	31.0695	44.6546	36.137	68.7733	20.0001	85.5925	74.6623	43.6662	41.1156	25.5556	32.1081	23.3992
ITGB3BP	36.9697	37.4185	110.576	46.9549	29.9344	45.8072	48.1168	61.668	67.5096	23.9776	26.327	55.5123	37.6823	92.4092	39.7695	43.6309
HNRNPD	44.0656	34.8874	57.3501	37.9508	57.6083	26.9093	63.0888	39.0491	45.7282	26.2519	24.3928	42.3528	42.9367	51.4585	85.2217	103.116
PPP1CC	25.3863	27.6807	60.8384	47.4217	48.4721	36.4534	60.0617	31.9301	38.3192	17.9436	31.3743	89.3101	43.7959	50.0681	52.073	116.281
ARL2	88.3692	71.2601	31.9395	55.3768	27.845	89.9945	35.9358	37.2577	54.2154	73.6116	58.4303	13.8148	52.282	30.4288	15.7958	17.3913
C5orf28	58.5056	21.2345	44.0832	46.4365	55.678	32.8614	30.285	61.8173	30.4503	44.8597	35.0173	61.2193	47.3024	26.7366	65.3707	98.1661
TSC22D1	22.615	37.6136	49.2537	35.6125	55.1681	32.5566	59.2918	46.0836	38.4216	46.7912	49.4985	67.378	47.4789	78.7217	39.6882	62.7852
SSSCA1	72.5821	62.1592	30.1032	74.1984	52.683	42.4611	58.3604	58.2938	16.7046	58.8736	49.8714	44.2251	29.1063	45.4311	28.7056	29.4208
ATP13A3	11.8658	23.9345	121.177	17.6257	52.7782	14.4491	66.6711	28.2394	57.0311	25.1322	17.6947	65.6705	66.645	60.3977	108.588	58.6531
FNDC3B	66.3734	52.7764	64.1296	74.5803	40.366	33.5557	33.3236	25.4334	24.3457	51.1786	52.3433	47.8008	32.8873	34.2213	28.4964	49.5992
ANXA2P1	51.1232	64.0385	56.8189	74.4199	53.421	18.697	53.9692	23.2874	36.5805	71.5931	43.6415	35.9702	43.507	28.0071	38.0123	39.8753
FKBP9	138.016	74.3165	35.6812	45.3155	24.3583	59.2305	12.6443	24.4563	20.6458	82.7802	64.0611	23.3531	32.857	15.3449	14.5054	23.6263
COPRS	26.407	26.0944	51.9164	79.927	42.2764	34.7851	56.1235	57.7795	57.9345	26.8143	57.1859	56.8101	26.1456	35.9261	59.0525	58.2062
RPS2	43.5918	60.1101	31.4289	78.8786	37.9137	80.6907	50.3188	38.0122	48.3346	48.61	57.6634	30.9763	33.9674	45.215	21.3279	42.8516
RECK	37.5272	26.1969	131.1	16.9848	60.5467	17.845	41.1511	78.865	76.1455	23.4136	27.2496	53.6768	63.5637	43.4114	27.8447	62.8752
TP53TG1	96.6529	46.2591	33.884	61.9364	15.8285	91.9426	26.9837	57.8917	74.1724	31.8706	38.6526	47.3042	35.9893	52.9751	15.3298	32.5156
CCDC47	18.6058	28.0959	70.8777	31.2034	91.952	36.6672	59.9512	78.3346	16.2147	27.3507	39.8798	58.032	52.8571	60.1511	36.3171	66.9425
NDUFAF2	41.3085	41.1822	44.8507	70.5727	57.2305	23.5692	66.2563	47	54.832	47.6893	36.0686	26.9607	33.1291	33.9474	34.814	70.8638
CCDC58	66.4179	32.5431	46.9957	50.7042	38.7735	19.5535	60.6483	36.7546	36.3851	33.4025	32.3618	44.7828	23.8181	77.6375	58.7157	82.2066
MINOS1	64.3397	40.5609	34.669	65.2659	61.3034	32.6414	61.3696	31.9599	41.0406	46.5619	38.9786	44.6645	39.3607	44.1045	35.1077	57.3601
ACTR2	38.5336	26.6197	57.9062	42.8466	67.5916	24.8836	56.7051	31.1102	31.1271	46.5925	42.2164	62.237	29.8376	26.3384	78.8051	87.7318
MYH9	48.1795	33.3627	61.4373	24.5375	72.5519	31.8097	55.6123	35.3039	56.3461	32.2966	36.0659	57.2271	40.7764	46.2094	60.8249	73.5789
MRPL9	48.693	68.0162	26.9655	56.7755	19.7798	45.0932	45.7121	42.0205	48.6335	93.0029	56.7526	25.8793	31.9879	35.8567	43.5916	34.8882
SLC44A2	20.9534	13.1232	77.8717	6.78812	74.3068	25.1152	48.0866	112.496	45.7659	11.4938	18.3182	69.5511	54.5329	130.019	51.5695	31.7534
UROS	68.6258	87.1586	36.1114	68.5714	23.0328	68.8819	43.7244	52.8543	50.516	60.3678	69.6847	9.84742	40.9733	22.3435	14.3517	21.2663
LYPLAL1	67.4068	32.655	28.8461	48.4991	38.5859	52.76	39.5918	77.2469	36.1874	31.187	26.3767	75.1075	54.1432	43.1931	30.8121	46.0366
UBXN4	42.9204	42.0086	53.0082	32.9325	38.4742	53.7892	20.7839	54.1764	52.6753	54.5661	42.9187	76.7958	64.3378	28.4218	31.8363	78.5736
LAMTOR3	44.4555	28.5098	57.4462	43.407	53.407	35.8803	37.6611	43.4786	41.3318	29.5486	34.937	95.2198	56.6052	63.705	30.5503	62.4879
ID4	12.2355	21.892	28.6758	22.6705	27.2366	74.4213	2.93451	36.2514	58.7348	15.6513	26.0986	77.5057	70.2352	126.406	80.8951	96.1827
APOPT1	82.6271	52.688	25.5465	65.2549	47.1883	29.1961	35.9917	42.0433	50.9331	64.7975	54.3581	19.724	42.3936	36.4599	36.5361	44.1976
ARL3	58.3327	41.4823	51.836	66.1789	41.247	36.288	55.846	43.3162	48.2557	43.6792	33.9299	33.9411	44.0915	45.4447	52.0308	46.7848
COMMD4	47.3809	59.6161	23.0081	63.2652	51.2962	76.2898	34.9341	33.3752	23.4011	50.2383	74.0336	40.5824	32.5741	47.3332	32.7578	48.1485
ARMCX2	23.7724	34.8307	31.9229	28.4491	68.3711	37.879	67.4174	44.6289	41.8875	25.6674	39.7548	85.7249	54.8538	49.8317	27.9214	72.9571
MSN	54.6788	56.4142	59.5466	29.0826	57.7559	40.1464	33.3015	25.8154	38.9872	46.8011	80.1792	43.3123	49.2817	26.4466	51.3534	51.5395
NCK1	37.8781	25.2906	59.3644	36.2323	41.0039	33.5246	27.5549	76.9021	53.1433	29.7429	27.7779	84.5149	70.4526	46.3586	39.7087	51.4798
PKD2	17.8284	13.0444	78.2023	23.0619	110.308	13.066	56.1643	77.4025	48.0428	16.5591	10.0792	78.6652	49.611	75.2184	54.9255	55.8279
EFEMP2	57.4908	56.6688	38.6106	38.9262	32.9219	91.0667	33.6909	45.0776	52.795	82.3506	71.2987	26.1371	49.4532	34.2831	34.0825	12.3406
AIG1	65.4743	45.5817	19.9007	81.2406	18.1958	37.5551	36.2514	60.7983	49.6793	54.6188	39.0866	96.4552	20.7263	46.852	30.2011	51.8462
PHF11	21.8203	23.0321	56.3145	36.3079	32.8761	40.4838	56.4232	62.4894	72.0299	24.3037	33.7162	73.8498	59.6208	57.1363	55.4126	36.9516
VDAC2	41.4363	47.5024	43.0323	66.1632	57.7575	51.1387	48.8324	25.9934	36.8572	60.8715	55.6949	30.5553	42.8327	33.5555	34.9982	46.2556
RAB11A	40.5869	44.8514	45.2106	48.1237	61.3539	23.0501	55.228	37.9172	41.2586	39.8854	43.9318	48.7957	31.3017	48.6082	50.65	69.9841
ZRANB2	49.4371	38.1718	38.8909	45.9434	31.6266	41.7692	36.8922	37.5675	52.1918	65.208	38.2663	47.8744	45.5188	43.4338	59.5882	49.7714
SBDSP1	57.7947	32.2779	48.3155	63.9336	39.004	36.5025	31.6653	49.8014	38.9529	63.6792	44.6839	40.4605	47.7987	27.7531	43.6455	55.5897
IFT20	43.4799	40.2997	50.8524	79.1152	52.4065	33.1058	41.2607	66.8637	39.4037	36.1893	38.6345	25.7452	52.5895	54.6908	26.712	32.8837
PPP1R12A	45.5541	60.6791	31.562	65.0671	38.1711	23.8588	31.4976	13.3955	28.4711	100.029	54.7688	40.4289	38.0986	22.3255	45.5472	52.0348
NAA10	57.8802	48.4133	34.4167	61.0812	45.2234	61.4603	68.3212	35.0013	32.6533	55.2102	69.3691	11.7885	69.5927	28.3187	38.8867	24.7124
LSM4	79.8096	61.3691	30.5879	82.9403	26.4094	33.4146	41.0193	25.1121	32.5336	92.958	53.5143	21.9741	30.0084	22.0929	53.2388	19.3659
LTA4H	26.3658	45.5332	33.7237	61.9385	40.8095	41.7711	67.7087	34.5288	62.9733	36.5964	35.1406	47.7811	64.2283	77.8613	19.6592	37.4983
STARD3NL	24.4009	43.5855	55.8149	58.994	29.0133	20.2849	47.2359	38.6957	52.9929	71.1441	57.2654	25.5824	39.9628	34.3216	74.7855	43.8483
NDUFAF3	56.013	61.7235	29.6811	67.3151	42.4505	43.7066	66.3061	34.2499	48.434	45.716	54.8183	31.3577	34.0919	37.1576	34.6693	30.449
GLT8D2	50.6027	50.7046	9.66565	64.5718	17.6639	60.5296	52.763	95.8679	56.179	32.233	24.1378	71.145	67.3928	41.7795	5.26412	36.2251
DHX15	51.3068	35.9482	42.1713	36.9145	60.4822	25.2929	41.2768	22.5669	38.6879	57.8825	41.6854	41.0599	49.4847	49.5428	68.1657	72.0745
PAK1IP1	49.9164	42.7115	14.9692	58.3531	33.1608	60.1514	38.8684	49.8906	36.5377	59.6033	38.7532	35.8119	23.8995	81.6689	38.5537	19.8306
DDX6	12.5644	7.03549	66.2612	4.98756	82.6289	25.5708	85.5126	105.936	61.0917	2.70625	8.35225	93.0953	22.8178	88.3905	26.578	75.7434
HM13	33.7167	44.0021	44.8591	17.1475	83.0801	38.9727	89.3379	41.3662	67.8965	37.1589	53.3385	30.3445	58.4097	35.6631	66.2474	17.0734
ABCA8	24.4513	17.4487	15.3882	5.10751	13.7268	17.0405	37.0575	226.674	123.801	4.13103	8.58527	108.814	72.1279	49.1339	5.06705	39.0567
CMSS1	36.0021	35.8488	25.6691	48.9148	89.0903	22.806	61.2194	65.3274	28.7303	40.0234	38.8898	49.19	39.1034	49.5372	27.1296	69.8838
LOC100506844	57.8046	19.8403	27.167	52.0177	61.5156	57.3351	35.3356	55.4056	44.3635	21.6288	28.4175	52.7497	35.776	74.5604	26.8576	50.947
CD46	40.0957	33.8708	73.0661	33.9349	61.9955	37.0757	25.3452	41.1744	38.7776	32.7934	51.2797	65.4443	68.7128	30.1146	49.991	51.2889
PSMD11	71.7029	65.8333	27.0793	74.7249	29.3219	48.2713	36.4925	16.7832	23.5925	99.4883	55.9371	15.1882	20.1663	26.3866	36.0671	22.1019
ANAPC5	46.8741	49.0426	49.9513	44.4464	46.2662	37.5794	47.2597	31.8911	32.8102	60.4346	49.0105	27.8749	69.4525	47.1867	47.8607	36.5279
KIAA0020	40.2137	46.9626	42.2274	45.7543	73.8381	28.4571	44.0948	47.9564	40.7624	44.7761	43.4875	22.6484	65.1868	22.3163	59.6675	52.431
STK38L	55.5794	63.1409	92.0842	17.1189	67.1244	21.7122	19.8077	11.5529	37.0704	50.9042	60.2493	41.3499	27.4993	26.2848	85.3773	43.0119
PSMC3	50.091	84.821	27.5707	71.6434	31.2273	55.4671	35.7834	27.6036	27.7436	99.3354	60.9588	19.5717	28.09	14.1808	21.2624	32.9856
CHCHD5	105.408	30.6172	18.2926	51.7426	57.3391	55.6904	46.4593	60.0904	52.5303	41.7773	38.5339	40.6906	28.4358	41.5752	16.6392	37.9204
HIBADH	31.9044	59.3121	63.0631	49.5929	17.0081	64.3859	33.1801	44.4639	63.0332	55.6625	50.7832	40.8103	46.1759	44.5042	35.4415	25.9949
KTN1	55.8637	35.3786	41.5636	39.4344	41.5167	32.2015	31.8886	28.6612	38.023	32.1728	37.2865	99.1932	34.7325	37.4644	47.8652	91.1724
KRCC1	29.5311	45.6302	28.8019	46.5143	30.6164	40.5379	20.0896	40.5943	37.0052	23.9962	50.5363	52.8328	91.4967	48.6865	71.9591	46.0794
DLEU1	50.9489	37.2252	46.3061	63.2831	61.6782	24.6258	61.7481	78.482	13.0432	28.4983	40.3342	33.093	29.5055	48.3614	38.4377	71.9469
TECR	77.1934	99.151	28.3422	57.752	34.6106	75.4128	31.624	36.0431	26.1832	53.7205	77.8926	18.8299	27.6192	29.5001	36.1197	13.6266
CRYZL1	59.2903	45.3554	11.1634	68.63	27.3104	39.4956	48.5648	62.1723	45.5943	24.1067	27.9651	55.0011	67.069	45.9863	40.8327	37.2187
ACLY	33.4502	32.6747	77.3447	40.3726	67.2562	17.6464	58.9499	37.2886	30.5219	49.5671	40.5903	36.8625	30.5406	28.9063	48.2726	88.425
SRP19	33.2118	35.3491	34.7792	62.8116	50.6442	35.8501	49.7568	42.6427	37.6068	37.9754	40.3591	47.8326	32.7958	59.9886	61.7272	52.6868
PITPNB	40.1366	50.4918	64.6495	44.1112	42.5403	27.1495	39.3579	27.6691	40.0407	56.3726	54.9362	33.4519	55.2531	33.1567	46.3917	53.5762
C20orf111	42.4819	49.3978	51.1535	73.0812	27.8201	67.2544	32.6682	24.35	46.4276	52.7823	37.0801	29.5754	62.1571	41.3746	27.6179	21.1453
EBP	59.721	145.94	21.7546	58.1233	33.557	60.6716	59.2313	10.8385	13.8996	36.5453	60.2483	26.2839	11.9068	22.6865	31.8826	21.2821
EIF2B1	53.4197	70.0853	24.3878	63.7253	36.134	38.3323	44.3077	19.8756	35.3431	55.8664	42.1943	40.4226	75.3748	28.4782	35.0494	33.3147
COL4A2	48.2142	32.3807	66.6972	15.9148	80.0864	36.281	63.9355	11.5633	69.8168	25.8935	47.9755	28.986	36.9491	63.5045	38.4418	50.8597
SRSF2	38.0375	39.4295	46.7803	45.8349	27.775	44.5645	46.2415	26.5154	38.7257	54.888	65.6325	43.1651	39.1419	41.6632	46.019	61.9563
STK38	10.109	15.2003	64.2675	15.998	65.9693	29.3326	66.4486	96.3867	41.3093	30.5525	19.6302	39.7668	55.0721	79.8635	46.3275	54.396
LAMB2	26.1732	19.8946	61.7874	7.43617	63.994	54.9472	41.8385	124.275	83.4061	7.11626	12.6353	93.1523	32.5643	69.3275	16.5587	30.2638
ANKRD10	14.1197	32.0073	55.1357	40.5116	21.0062	60.1372	38.5303	60.6769	80.9918	31.8452	26.2678	11.4692	68.434	75.6164	45.1465	37.0316
C1GALT1	40.5582	45.9677	26.9867	53.8023	25.866	26.6945	40.7996	45.5335	69.8794	50.8344	49.7778	91.6784	27.6478	36.245	25.9283	47.1381
GGNBP2	36.6236	40.7992	33.7067	30.0277	34.4356	44.8042	34.1415	34.7667	46.1276	57.0307	28.9624	96.7785	33.836	43.6385	55.4526	56.7854
YIPF4	47.5328	39.8208	32.3655	48.2163	26.7321	51.1147	41.2937	35.8302	46.2732	63.627	54.6624	46.7935	45.8117	40.0737	45.7582	33.6442
AIMP2	69.6038	59.4724	19.1353	68.1148	31.4626	54.1356	39.7045	40.7773	40.6912	67.0533	56.8822	25.4519	30.6746	26.3719	30.8014	27.9263
ASNSD1	48.5052	35.5766	43.7099	49.1959	38.9146	44.0767	30.0066	49.9546	24.6599	51.5221	30.3935	69.2965	79.5211	33.6636	37.5876	31.5466
INO80C	30.5244	47.06	49.796	79.1427	69.8503	32.9134	65.7434	26.8475	25.0717	41.9371	35.331	32.6642	49.0882	42.0824	30.5746	31.8659
PPP1R7	59.7843	47.6558	48.1457	57.7109	33.5601	32.861	36.2175	26.7586	43.1905	64.5406	41.5832	22.6467	32.6193	44.5351	48.3976	38.7116
SLC20A1	23.8908	53.9809	47.2885	39.9212	43.7494	15.2009	70.3784	18.8057	29.6982	74.4005	53.556	50.3408	26.1745	26.8597	68.2709	56.6186
INHBA	45.7068	57.4015	62.9497	80.0108	72.1635	11.3743	72.5348	15.1897	22.7746	73.6861	29.9916	11.3882	16.8799	17.7912	55.8774	40.5621
SNAP23	43.8214	62.0561	45.9164	64.5573	32.1008	26.931	49.663	26.0869	31.7054	58.4604	58.7313	20.2527	63.2375	17.8693	53.2511	35.9863
ARL14EP	56.9087	23.5057	28.3282	50.36	31.1454	45.9838	36.6744	43.5903	55.0897	39.0514	34.4988	92.1054	69.1088	26.3262	31.4472	40.7463
TMX2	34.0541	41.7029	29.2876	63.2687	48.0124	27.4725	39.7828	56.6856	48.3548	62.6985	48.3759	36.6016	34.1775	45.2411	29.2232	43.675
GNPAT	16.6809	35.4263	51.497	23.2534	32.0597	44.5164	55.9191	69.8118	41.8528	41.5179	34.6573	38.7105	50.7578	68.882	45.4711	32.6176
GNB1	24.1895	29.3517	69.3815	26.2367	63.9888	26.143	68.7755	47.735	58.8884	31.5244	26.8647	22.5039	46.0214	46.0269	66.6422	50.3673
CRBN	31.9341	31.1385	33.7409	53.0614	25.8966	31.1744	27.0005	43.6563	52.3257	31.3895	28.5363	57.7149	58.1194	52.1149	58.6006	68.6532
COL5A1	59.6354	35.1068	117.717	26.7766	51.6546	21.791	57.6356	32.7253	32.2713	22.4706	38.5736	36.7205	31.3256	64.2156	34.1537	41.7631
SMIM11	65.3682	29.0294	36.4953	43.4657	27.5637	29.6868	50.7105	47.1166	70.6454	33.0831	29.7685	46.553	30.9153	69.8751	37.6932	44.7018
MARCH7	41.7207	44.6708	43.5613	35.6266	39.4562	43.9781	16.4948	23.6563	26.2775	57.6136	55.156	68.9236	49.6056	35.846	53.7534	66.5398
C11orf24	24.8576	32.926	39.5984	12.995	59.7395	23.2149	114.562	100.485	54.2653	35.9364	37.0706	23.0307	41.2923	48.3013	60.3249	14.1467
NGRN	59.6998	53.6459	25.6289	70.6374	31.2329	51.5865	23.1193	21.5184	23.8652	81.1731	63.8509	28.8755	31.2516	54.7966	28.8189	35.7027
TMEM128	49.7224	59.1808	50.6476	62.7971	27.1681	37.4228	27.862	41.1737	19.1971	46.0939	35.468	42.9623	76.5023	49.3081	18.0653	24.3678
NFIL3	10.8784	35.7636	91.293	29.8459	41.5297	76.1155	23.0992	15.628	22.5535	18.9624	30.0512	42.4278	43.9074	120.232	43.2826	56.6396
HADHA	37.8763	36.4669	46.6252	40.6826	37.6134	61.6032	56.0213	39.9979	38.0502	36.0018	45.118	69.8737	31.641	36.1039	36.5472	40.2436
FBXL5	21.0447	54.0209	66.6655	41.0544	47.6541	49.4916	48.1	37.0392	52.1022	35.758	33.1608	27.9069	49.1093	36.5653	45.7342	49.6392
TMEM43	33.2644	50.8489	37.2844	46.4558	53.1739	39.5847	27.8111	36.4832	41.7246	59.0046	47.366	65.7985	60.6541	27.8698	35.4785	37.8995
TIMM9	40.9411	27.4065	30.8391	35.4076	66.9186	46.1849	68.0308	44.3355	37.0123	28.7807	38.2749	37.5817	34.5924	65.6169	37.5799	63.6573
GRN	50.8373	64.0873	36.6948	26.8796	25.9494	111.701	26.1594	35.614	49.3095	43.7897	65.3509	48.4791	35.904	44.6579	14.146	19.0302
CAST	45.4723	37.5582	56.0575	38.6314	34.4662	34.6052	28.1513	27.481	47.0647	43.3771	33.7051	63.3623	66.3529	29.0563	41.6519	59.3553
CCNC	47.4083	33.1769	45.4345	41.1861	29.5283	27.1572	38.4934	38.9014	49.7374	55.4204	42.8386	43.8134	45.1242	46.8713	41.6873	43.8598
RPL22L1	16.0995	34.7227	12.2445	42.8733	77.3486	18.8191	91.0821	24.334	53.7797	21.745	46.2466	42.9967	38.376	54.5615	56.4039	66.9798
SON	36.754	25.3252	48.7045	37.6026	37.9733	27.3922	62.8406	31.9915	40.9656	24.3404	23.9556	83.6466	40.8002	76.9902	39.1522	48.2336
FBLN5	88.1924	13.5797	43.1975	22.449	32.0936	12.5903	41.9875	49.8266	33.1676	84.2496	66.4306	16.5358	52.1278	34.7989	48.034	36.3512
TMX3	30.0118	28.3824	69.8521	18.8427	52.5715	29.0664	25.6458	75.4637	31.6756	24.4696	32.7536	57.7021	70.0796	25.891	45.8811	83.4736
MYOF	29.0295	23.7387	35.799	30.1496	74.5874	41.3311	23.1312	36.0624	42.8276	42.1563	34.4841	74.2444	51.559	27.5702	71.7148	51.6678
TTC9C	80.0005	41.3751	25.3366	62.7741	36.0925	7.76488	54.3177	50.6275	41.6428	32.8734	39.2931	40.5216	27.7052	40.4357	32.9648	53.3963
COL8A1	78.2046	103.981	57.0174	34.5877	48.4598	45.1401	55.2428	41.6616	21.338	57.9284	32.4689	36.2842	24.9628	35.2105	3.9425	29.0061
XPO1	21.6813	24.0999	54.4545	34.0541	54.2225	19.5146	56.5768	40.6547	59.7637	18.4261	25.1071	39.8473	49.8574	56.2603	53.4611	75.2072
HIATL1	27.0703	30.7211	53.6654	45.0873	56.8682	28.8985	50.9673	43.2003	26.7267	28.1975	27.0291	65.5568	41.6272	57.0411	29.7601	52.0455
SERPINB6	28.1909	49.0589	30.1394	46.89	46.172	59.8084	30.8814	37.0253	27.8706	50.4251	46.6423	49.2498	42.4529	41.1738	52.6789	40.2419
MRPS16	50.6668	41.9215	20.6634	69.0556	36.7307	45.4817	68.2242	27.5137	50.2607	41.6752	54.4417	22.1367	35.5932	32.5255	33.6361	22.5619
UBE4A	37.0987	39.6796	46.4583	43.3573	43.7655	33.0533	39.646	54.2824	43.34	42.1585	35.4662	44.4871	39.2415	48.7417	35.5802	56.2325
EIF3G	51.5789	54.2962	13.1791	61.8374	28.7552	79.8476	43.6635	35.1686	37.5706	72.3099	68.9783	14.7886	29.2346	27.9485	43.8365	20.2169
ETFB	56.1854	69.8972	18.9399	85.5209	25.527	40.6061	37.4818	39.0741	38.982	55.2083	39.9982	33.3158	36.1311	26.3509	25.8944	18.8376
JAK1	34.3555	34.2293	43.9729	37.2768	37.335	32.8148	19.7502	47.1429	45.3088	34.1765	40.4271	60.9745	49.638	59.9038	29.3313	73.5924
CRTAP	37.1299	33.9752	45.8551	25.2335	39.9273	64.1909	49.2293	60.9177	54.3275	27.1998	34.0692	43.888	42.3084	71.672	35.8526	27.716
PGM3	27.6566	42.8708	56.3532	50.4357	66.899	15.5178	47.5308	24.1004	41.7632	38.8616	42.9089	66.971	46.0615	25.2351	25.7853	52.0574
PMM1	43.5293	38.8573	26.805	41.1708	32.594	85.5164	30.0085	25.8288	46.4889	46.7747	52.8023	46.5658	34.0636	35.602	55.4493	26.8479
HDLBP	42.6637	48.2357	37.4723	35.3006	55.9933	61.5278	52.852	41.2103	46.3826	40.2953	42.4849	38.259	43.4875	41.9974	27.0459	24.997
DIABLO	46.8234	47.4897	36.3625	64.2733	17.2734	36.8767	45.2801	51.8851	29.2751	58.0891	59.5325	32.2371	41.5038	31.1629	35.7693	45.4435
ARFGAP3	38.5906	43.9997	51.3725	42.2712	23.1285	30.6072	41.8455	24.1767	27.7363	54.3928	51.5697	39.9144	50.9031	31.3106	83.7056	31.6951
DCXR	68.056	63.507	8.83806	71.4098	21.8971	41.182	35.3629	52.4885	29.3032	85.8389	67.816	18.5581	15.4717	21.87	27.4134	26.6186
HSBP1L1	61.4782	39.1732	24.4557	49.6262	19.1108	84.6899	38.8975	60.0317	83.5079	34.3339	17.248	36.3079	72.7941	25.9777	20.2007	9.80749
IRF2BP2	58.934	40.623	30.9013	47.0768	28.0442	62.6168	28.3523	40.3502	30.0352	41.63	39.417	46.0694	44.6791	58.2172	33.7622	30.7505
DNPH1	73.6508	60.6551	8.44247	53.3387	23.0233	52.3803	37.6187	21.4845	58.5756	49.0268	39.8464	17.2443	23.9265	36.1933	29.3406	34.7218
RPF1	20.3252	29.9848	38.7126	58.2078	26.6566	31.7536	53.3257	24.8113	32.5364	18.7106	34.4567	62.8111	40.6146	44.584	51.1965	69.8545
DEK	26.8637	38.6326	67.5321	35.6628	44.2457	20.185	22.5107	27.6282	20.6805	39.6746	21.1834	73.753	72.7084	23.6387	51.6236	78.9858
MCU	22.475	23.2828	58.285	11.4667	63.0136	34.54	48.1498	68.4293	77.2184	35.2822	22.8984	31.7502	55.1802	48.2349	29.5163	56.3705
EPDR1	39.0841	32.346	35.0408	36.8286	29.1397	69.638	27.1324	63.4921	27.7287	35.2465	22.7408	57.6856	50.4187	113.769	23.9994	24.1254
SUMF1	48.1142	38.475	45.5749	35.6605	20.4628	72.58	38.077	46.377	70.3678	39.85	29.3915	47.7465	45.0639	52.8429	15.0886	17.6832
PXDN	37.7353	25.887	57.5216	33.2901	56.6896	16.9285	46.4116	60.6694	38.5985	30.7993	34.1279	15.4351	36.737	44.7418	54.2251	60.8626
LOC100507632	27.8199	22.4697	45.1939	50.5723	19.9853	19.3151	12.7097	169.633	28.1655	39.1904	20.9226	92.1658	44.6898	27.6399	29.9298	31.2891
POP4	42.4337	45.2158	33.7018	69.2313	31.5743	29.4694	45.4441	20.5215	52.5529	55.2218	31.0794	40.9231	40.995	30.1896	37.7099	34.0621
DCBLD2	33.7045	68.9955	43.6413	67.7735	41.1734	19.1643	44.646	4.71138	25.7369	72.4485	34.8449	22.8342	28.8692	9.92158	33.5683	68.9222
CFDP1	35.1587	43.5781	24.3948	38.6476	29.5249	37.6211	41.3767	76.1142	51.0908	34.0799	50.7625	24.9395	47.435	30.4664	58.1978	42.3265
BLOC1S2	45.9747	43.3753	45.6258	50.9084	19.6209	33.7832	53.0017	43.9634	30.8604	43.7394	38.4435	42.2904	37.2664	47.8185	31.2439	47.8772
PTN	81.3535	27.5032	17.0656	28.1006	10.8063	32.5851	24.3652	61.9341	17.7874	36.2907	32.5389	177.546	33.8435	12.1902	30.6975	22.3531
TMEM243	65.7017	49.374	39.9021	51.7284	18.3859	65.524	36.1835	33.1724	18.2163	46.6403	34.4454	48.9223	43.8213	32.4825	49.2617	31.9937
EIF2B3	43.1858	25.7954	27.4863	63.7423	24.7371	30.3553	55.7266	38.0725	34.458	58.182	36.458	57.1035	24.2634	21.7873	34.0559	53.9411
METTL23	39.6375	44.6753	44.9561	42.0972	26.5703	48.9705	49.6881	16.9532	57.1309	32.6051	43.3722	39.1632	51.1291	66.1697	40.7944	23.9252
IFT43	79.2803	37.6088	30.2112	69.9565	30.5934	14.6288	38.8469	33.9185	39.4119	31.9531	29.0354	40.4235	45.8695	46.8011	24.8438	42.2414
ATP6V1H	30.4241	31.9261	53.258	29.7645	32.4535	54.0804	50.1232	49.0544	35.7045	73.7959	44.1867	31.1973	35.4626	29.2143	34.6324	54.4364
IFNGR2	44.4441	54.6442	48.3832	48.014	19.8745	57.0022	69.0397	34.6481	36.8151	56.6237	49.5488	16.7401	31.487	43.9589	35.442	20.5173
IK	28.4993	33.2541	18.4943	42.4899	34.6353	31.2914	46.9512	41.2007	59.9305	40.6539	27.7233	85.7886	43.8565	37.7303	47.8293	49.0699
CNOT8	50.3733	42.7635	64.8968	47.0093	21.8848	48.6212	22.2716	28.4365	49.6279	54.5803	43.6292	37.0109	48.5944	39.8872	28.6514	29.1001
KRT10	25.2157	24.0487	39.5707	40.5963	57.5931	35.3745	52.6389	49.1384	54.3481	41.8166	55.6929	32.4948	25.4485	29.9431	38.3225	34.5816
GNPDA2	57.3076	21.1394	28.6009	47.7548	38.2337	25.6029	19.8612	65.0238	42.2207	14.7912	34.4068	73.9786	60.7682	14.6628	28.1278	64.4183
MSRB3	41.0129	51.3377	42.9306	39.661	37.4358	36.0402	29.3336	24.8033	25.9295	48.7537	52.6886	36.2581	41.727	31.6648	56.6813	37.3921
CCNDBP1	43.4145	53.4999	48.49	62.3477	25.5895	32.8724	33.4308	21.635	29.5591	66.4816	40.161	15.5955	46.9462	49.3457	36.5453	21.4058
CSNK1G3	25.0468	13.2342	62.4022	15.7875	47.8455	22.7131	45.8429	65.7536	57.5729	18.1813	18.4649	58.9022	32.0551	47.8606	52.9698	87.4023
STARD7	30.0308	33.6902	37.835	28.7621	49.69	55.7159	33.5909	43.7148	30.5642	31.6498	30.1188	70.3899	47.2569	58.1723	46.2993	27.8745
RBM7	45.4046	45.1037	55.0678	41.5913	21.0749	41.4898	21.5486	33.1282	34.7243	37.6456	30.3822	71.2121	41.985	31.6195	32.6438	55.9647
FNTA	23.9933	32.7859	62.7213	48.0259	42.7917	20.9442	39.1676	44.8357	23.1791	35.8063	30.9253	49.2553	56.1319	66.828	21.5686	40.0619
DUSP12	46.7515	61.0697	34.7177	60.5044	31.9365	28.6707	34.2165	21.29	22.7635	40.9289	44.5207	80.9678	23.9068	53.1235	30.3252	37.9207
ARV1	37.374	38.7539	43.9781	53.4555	25.8333	26.6651	50.8183	39.279	40.3848	33.345	42.9793	41.8776	81.9989	31.0489	29.8588	33.3048
RTN3	48.3412	39.8311	38.4031	38.3989	37.707	37.8965	29.8016	37.4883	43.2553	65.0172	54.1866	24.0747	35.4725	33.836	30.6457	39.7497
MED4	35.0663	35.2488	30.2494	46.4504	35.3306	21.1207	30.3815	49.9878	41.568	34.3729	34.34	57.0227	28.2638	48.7247	45.7962	62.9723
PGRMC2	41.8455	18.7816	76.0384	31.9554	29.5481	30.5321	31.9573	51.1728	51.7423	26.6894	14.8013	74.0414	41.9352	56.9332	23.029	57.8807
LSM5	33.9146	24.8917	33.8589	47.5237	34.8783	21.3483	47.4158	34.2895	36.453	38.5929	36.8411	56.5284	30.6474	62.7893	40.9554	62.6133
STRA13	52.0282	59.4928	26.9246	78.6882	26.7129	31.3123	29.5947	20.1828	20.5443	83.4878	51.0643	31.5683	23.0188	28.2839	20.2746	42.6538
TEFM	35.3198	23.7579	29.518	48.5343	51.2868	22.448	30.2462	48.1431	25.9464	43.4781	20.146	85.8663	38.366	51.3313	29.0249	49.1053
NIPA2	31.3098	25.968	48.8459	30.4035	49.1113	31.5859	37.0618	46.998	53.0372	47.5213	35.8257	40.3759	34.4351	26.6507	48.0452	63.263
HNRNPH3	37.3961	38.9811	36.2655	46.7056	40.4052	33.8726	39.0275	34.7858	32.887	41.0016	54.5469	39.9501	32.0041	32.2881	44.2422	50.2625
FAM177A1	41.7411	37.3177	55.5134	41.587	51.998	39.242	32.436	22.4732	24.4378	51.9856	42.7166	41.032	38.3383	43.7701	26.9805	31.7714
NAGK	50.2047	57.8988	28.2834	45.5257	40.8854	39.8695	50.471	29.837	22.2669	60.0601	58.8571	19.9321	25.9619	42.1602	38.5867	25.302
CERS2	25.2639	59.1646	23.1968	45.5977	21.716	62.4067	22.8413	26.7054	33.4745	83.7232	66.5375	29.4107	36.7857	28.145	42.7234	24.8234
USO1	30.5072	37.5129	57.8951	35.1312	66.1213	23.102	46.0254	45.1038	29.4378	36.291	35.2389	60.5322	30.0343	25.6544	34.7327	45.0269
RAP1GDS1	65.8594	36.7955	24.3444	60.2912	38.7276	27.7089	21.7897	23.0185	17.5368	64.6497	57.2491	31.0748	10.4113	27.8443	30.2124	37.1714
PLRG1	37.6655	41.9259	37.5224	45.588	34.7566	24.1644	49.4756	18.3422	43.0616	58.5535	41.8275	46.7161	46.1075	31.3794	30.4053	43.489
DRAP1	81.4565	60.0698	29.062	12.7348	57.0865	48.3703	32.8163	22.2496	40.1733	71.7534	43.6172	15.6143	30.7239	13.1935	46.2085	33.8282
FDPS	38.2775	83.4656	27.5689	66.4499	21.4456	29.3278	64.0033	31.4649	28.0157	57.5366	35.0278	34.8421	35.2499	26.7808	27.5965	17.5375
ARMCX3	35.6034	29.0318	34.767	37.7196	57.5366	30.3437	30.4223	42.1502	49.5847	26.6187	40.9074	85.293	34.4406	31.1601	38.0212	35.8552
PEF1	50.7379	65.5342	19.042	67.0308	20.4788	66.2832	33.2083	29.1905	34.5553	77.0613	52.6248	11.3807	37.7883	22.8491	24.0668	14.5256
FEZ2	23.4875	14.688	52.9867	27.0006	78.1324	31.8698	30.5063	35.0995	37.3661	23.3832	23.7964	64.7893	56.9145	49.2307	44.0824	52.7625
C8orf40	34.4	39.6004	46.0103	38.6479	18.6667	56.895	38.9628	36.6505	36.7317	34.9955	21.6404	56.6373	45.452	60.5341	23.8421	39.8519
SHOC2	28.1656	43.6792	64.5279	38.0746	67.5899	27.312	20.7388	32.486	22.6415	44.9313	33.6441	36.0938	46.6374	21.7742	46.9797	53.8739
HSPD1	35.3527	43.5481	35.8468	45.3915	36.354	27.217	53.8619	37.5236	27.2147	45.9668	52.2729	29.6621	37.9151	26.749	58.4084	42.2921
BABAM1	39.4871	63.9603	26.7586	65.6081	21.8187	45.011	38.0463	26.6215	48.7757	92.3315	47.1958	16.0456	30.6107	12.7934	26.5575	12.8588
MLX	18.1341	24.2564	55.6198	34.9509	39.2692	24.7197	49.4297	74.7963	39.8342	29.2188	30.7976	33.5877	54.1684	65.8441	40.4949	45.4465
RAB6A	28.6026	35.2636	47.9238	25.8643	50.4044	16.3827	45.1176	38.1395	44.9259	52.1071	39.523	39.9743	50.4491	37.3976	44.963	41.3111
ETHE1	44.6457	65.0103	39.3352	66.4512	41.4621	54.6545	47.0471	34.5684	30.1581	40.4345	57.9339	34.135	36.8911	31.4717	14.3645	14.1121
GNS	37.8227	32.7097	69.8349	24.8258	32.0282	36.6647	39.8878	30.9166	62.232	16.4274	31.3116	39.9818	55.8465	62.2888	25.691	49.4344
EIF5	53.1718	41.8224	35.8092	35.9472	35.8028	12.2136	45.7991	62.8865	39.919	46.0726	23.4612	32.3368	47.8146	49.3547	45.4976	25.3483
CAPRIN1	26.7345	32.0396	32.4942	38.6461	27.5999	30.2973	37.4774	46.9416	46.7306	48.8625	36.2791	50.8713	42.7938	36.9005	48.9165	50.8263
METTL9	21.6679	33.1618	53.4298	41.7989	29.5172	65.4674	29.2098	36.3963	40.2887	36.681	45.0744	50.3675	24.4157	55.5261	23.1943	40.1767
ANTXR1	29.0709	16.5909	47.0709	19.6567	42.97	35.4866	28.5357	83.9323	60.0347	20.4233	20.1233	62.8808	37.7661	65.5247	37.3147	41.47
ZNF32	49.1193	24.6412	28.1749	43.2089	46.3346	66.7315	36.2046	57.8437	47.6423	23.1309	45.7773	44.426	46.2146	44.2609	23.6911	23.6706
RRAGC	19.8889	19.7445	56.1519	37.0996	50.1538	25.7528	38.7447	64.4039	53.0085	20.038	19.606	70.478	27.3884	26.9908	41.0945	63.3137
GPN3	51.1831	40.1851	31.1935	50.0699	48.6182	43.2652	28.6515	49.1916	18.3488	36.4096	34.7551	26.9785	68.6322	18.7764	40.1429	38.2152
SPG21	30.6652	51.1874	28.3514	50.6503	22.4196	29.8803	26.1022	41.4335	47.2119	34.1534	59.9288	34.4995	34.9855	50.5546	25.2267	38.8936
CACYBP	31.2062	30.9501	30.1607	57.7617	40.5883	20.1494	42.8675	34.0458	27.654	45.1553	29.3687	24.7362	48.548	42.8553	62.6924	46.6508
SNORD80	42.0175	28.2348	30.1859	59.8745	32.7215	9.58202	51.6124	14.8959	35.3615	42.1278	57.8541	34.6698	33.4535	16.7696	69.5828	68.8563
C16orf13	57.1893	56.4547	28.3624	53.4078	23.5792	67.7378	39.2057	23.0227	36.6744	53.1531	57.8777	22.955	29.8111	20.6172	21.173	39.6187
FNDC1	83.798	18.0696	54.4829	13.9518	5.99277	126.669	11.6016	64.6613	28.1325	11.6097	14.2999	72.6376	14.5391	81.1265	9.40162	37.6625
CREB3	39.2732	62.3181	33.6856	46.7392	27.6977	50.153	51.3702	56.2936	31.5267	58.8344	45.4759	8.20074	41.9239	25.9636	27.7579	8.74734
SLC35B3	55.9532	33.9169	52.272	48.8178	23.2349	22.8962	29.3924	36.3108	32.1664	34.2258	35.8161	54.0375	47.9788	41.4392	17.0999	30.0696
LOC654342	56.9238	15.4811	58.0802	30.5732	75.369	30.566	25.0933	18.0638	29.1612	19.1015	26.7526	20.9368	73.976	55.2831	49.5399	34.769
CHIC2	45.1302	42.6082	57.3831	51.4378	37.0826	26.4062	29.589	19.5318	18.5866	81.2911	56.0302	19.0414	23.7225	27.6248	54.4157	23.4397
QDPR	44.6675	61.2934	30.484	57.7548	18.1995	38.1262	51.1895	37.9925	43.2257	54.8438	49.6992	20.7239	33.7466	20.2991	28.2933	17.2839
MSRB1	26.3163	60.0293	35.4034	42.3793	32.8668	54.1562	32.2377	20.0417	33.7045	86.0305	68.0802	2.21336	27.2543	15.4403	44.3321	30.7758
STXBP3	29.3234	32.0494	54.7404	40.346	42.2399	41.9318	12.0735	28.5714	24.8597	61.3794	37.0836	48.0042	51.3648	10.4002	49.4761	55.7819
ACAN	33.1367	31.4285	21.5493	25.7482	32.6328	64.0584	5.30281	41.1671	40.7749	20.9843	32.2283	113.187	37.1671	43.3022	70.1936	25.9772
LIMCH1	56.0769	0.392585	87.5405	15.9657	77.9241	7.23272	56.3204	82.3986	69.7756	0.337651	1.59968	28.9219	55.8998	33.925	70.4067	13.5499
YBX1	31.1015	30.9503	40.1701	39.4909	55.2191	22.4828	47.0058	29.6114	35.1568	33.4003	27.4815	41.9945	27.369	33.2562	60.077	60.7495
PIP4K2A	57.4458	72.2859	21.8066	43.7849	12.7386	31.7386	11.5842	12.1537	18.9777	102.155	70.2011	7.15785	14.0311	18.9202	15.295	18.5584
YTHDF3	19.7867	16.8557	63.9097	13.1418	52.0949	23.2873	44.5718	58.129	77.9519	23.4254	21.7284	66.7317	35.5638	28.7241	36.2901	59.3029
ATP2B4	23.3816	28.8108	60.3634	24.8379	44.5637	22.6174	39.7478	21.754	49.5073	30.7033	30.3997	58.0548	36.9631	51.6629	55.3485	48.4967
ABI1	33.0545	29.7738	29.3296	19.0311	37.6144	24.5523	44.5659	46.4677	51.6825	32.7365	32.0341	62.7856	37.373	26.2718	53.6429	59.6869
TUSC3	30.6895	39.7509	62.5461	29.7848	42.7629	45.7328	38.548	27.2557	34.3996	33.8635	39.9986	44.7334	45.8039	29.3313	37.8203	46.0176
CASP3	49.3695	33.4536	47.9213	39.8611	22.7157	38.9179	22.5045	24.6441	31.6813	91.8696	31.9499	43.378	61.1857	10.6094	45.2206	20.2024
HSPB2	32.8643	35.2081	33.6625	47.214	23.2702	63.2448	22.2958	44.8529	22.1883	44.6835	52.3415	52.0141	63.5457	47.2988	29.372	20.2124
NGF	19.9491	22.0552	75.6893	76.9979	43.3182	7.72358	10.3438	56.2194	33.184	87.3553	29.4559	18.0393	38.5569	13.6719	55.5734	32.11
SKA2	63.5276	39.4007	18.0394	46.4028	25.8508	50.0165	19.3417	18.2117	20.2036	73.8761	46.0541	28.9899	22.7611	23.1305	41.7585	44.495
UBXN1	37.3705	32.3281	20.7255	37.611	17.2292	97.8334	37.3637	43.8764	60.9597	26.7908	33.6742	52.5555	34.9054	36.5699	45.7371	19.2419
STAT2	120.911	50.3353	11.0638	38.8532	9.08694	97.7463	10.6373	41.4077	28.9468	35.9885	45.3006	23.6913	20.8585	25.5851	4.41557	12.1838
COPA	20.9058	36.4943	48.8478	30.6737	54.5409	36.3706	73.3011	61.3839	39.4129	23.5491	31.5737	33.1172	49.1125	32.4855	36.0399	20.8187
PPHLN1	32.7336	28.6561	35.0143	43.2122	43.6622	23.7408	54.7215	48.1983	24.3008	26.6697	29.7247	46.4393	50.664	52.6093	38.8621	31.6552
RANBP9	36.5429	12.5204	61.4817	30.3627	71.2779	13.0728	43.9369	51.7859	31.8898	36.3021	15.4009	38.4165	47.7416	44.6452	27.4025	47.5888
NFYB	23.8507	25.6999	22.3444	29.5998	13.7853	11.2079	25.0664	46.6595	82.9587	14.3142	21.0053	85.3626	53.8595	75.3206	38.3085	52.3222
DUT	39.3982	42.7254	21.4147	61.3328	17.3391	51.4111	36.6359	33.3655	34.5019	53.7173	51.2629	23.8374	33.1156	35.4215	30.0617	23.484
POLR2C	30.5688	28.4914	19.6162	73.5523	41.1884	24.787	33.1869	39	41.4131	54.7148	52.54	25.6412	45.4425	25.3501	25.1948	16.4339
ATG5	41.1124	32.0125	39.6092	43.9	42.7512	24.3272	28.886	34.2941	25.812	42.1369	35.0386	54.5547	29.7266	34.8011	33.7075	41.4087
GLT25D1	77.144	112.402	17.5619	52.1723	20.6692	34.3062	16.2918	11.8442	9.97157	92.6846	64.823	13.5164	14.2884	4.85018	15.3083	7.57716
ANP32B	32.3333	38.3339	29.4548	21.129	37.9878	50.787	31.5995	37.1483	39.0507	41.7633	31.9818	25.9585	36.1781	36.4038	80.0977	47.599
CNOT7	38.7694	42.3348	43.5976	35.5443	28.3601	22.8801	51.6813	30.5144	36.3295	44.11	43.2428	36.7187	49.353	18.5468	46.0732	33.1219
ATIC	20.462	34.5823	22.6489	45.7018	26.9062	66.9521	45.9693	18.4146	38.6491	59.6023	57.9543	49.0431	27.5326	30.0725	42.8292	19.305
IFI27	0	10.5345	7.18579	210.932	5.37505	0	2.18976	0	0	0.0834098	23.4136	0.157308	43.9234	270.601	1.51545	1.71976
TSPAN31	45.9387	57.1333	25.5797	66.1212	35.5749	35.6157	36.1853	37.9164	25.7774	34.6615	45.382	47.3035	44.7933	24.9139	28.5823	5.85129
IPO5	22.4107	27.2347	46.8357	25.1741	60.515	21.2479	27.9581	40.612	39.0267	40.5926	37.3139	49.5821	36.905	26.4469	54.5455	45.4267
GLRX2	48.912	40.3424	26.1217	58.0977	48.7466	18.5222	59.6912	16.9492	33.3997	42.4302	51.9914	23.4173	12.4004	38.7146	43.7029	32.6161
USP14	25.9575	34.8641	53.1878	35.4526	46.3785	36.2662	34.5594	33.906	19.2661	46.3356	42.8242	32.5759	32.4291	18.1269	74.9695	45.6283
EIF2A	34.2239	36.2184	34.2558	39.465	42.9195	45.3294	29.2243	51.31	29.6683	40.1039	34.5974	40.0317	43.4924	23.5232	28.8687	52.5058
NEMF	38.7719	31.9942	35.6791	39.858	35.5929	21.7615	31.654	41.6243	39.3699	37.6631	26.3323	51.133	36.3768	38.4002	29.6511	55.3213
MED11	39.3784	26.8451	15.3729	47.4584	43.5516	28.0177	57.0515	30.278	31.3935	20.9343	30.3586	42.7559	35.4849	70.2258	30.9518	32.3686
RWDD2B	67.3121	26.5028	4.88187	67.3193	16.2126	10.9911	21.66	11.1358	24.5554	80.4903	78.9993	36.0631	31.384	12.0302	30.9075	33.4083
EPS8	23.0749	43.3537	45.434	24.7615	28.7657	41.6964	26.5701	24.848	16.2076	38.7357	36.917	54.6995	63.0083	29.9769	66.969	40.2695
GTF2F2	47.1623	36.9573	33.994	50.5156	11.7615	58.3146	35.1116	18.1969	21.9492	47.6274	58.3966	24.2118	28.7704	22.0503	53.7219	26.917
C11orf75	131.839	45.5707	20.7035	62.9431	22.3337	37.4891	31.5807	28.9776	16.1462	35.5025	36.4704	27.035	24.8134	30.9734	7.76948	13.7084
NSRP1	31.5036	17.1177	40.032	30.5512	39.8778	20.7306	20.2095	44.0344	37.8535	27.1267	18.5509	55.6052	50.634	31.5253	54.4784	67.3572
LUC7L3	38.5573	33.0971	35.741	43.9514	28.5053	29.8775	25.4124	44.1475	39.1854	30.377	34.184	30.6936	55.2145	32.8383	40.3621	60.0781
IARS2	16.923	24.2703	68.0568	20.2229	46.6552	25.8439	28.7502	23.0738	52.4453	37.3358	26.1885	64.9663	41.0542	22.3099	37.4925	55.4544
GMNN	18.7835	33.2267	30.412	53.6561	69.8451	12.3513	38.9633	39.4139	21.1518	50.7764	35.7818	24.2618	23.1794	23.9293	70.6288	45.4132
PCID2	25.0248	25.7555	31.0557	42.5721	19.4015	18.0899	27.3598	55.2347	42.9644	35.5715	28.902	44.386	52.209	41.7071	40.9699	55.3563
TMEM69	56.0096	38.8955	16.6365	60.1352	16.088	21.2746	30.4438	39.9885	43.4074	33.8832	36.8015	77.429	26.7345	43.0091	22.8379	35.6127
HSD17B11	46.1667	29.0911	18.8138	40.1538	34.1209	34.8697	33.0823	31.7822	45.9376	29.6306	33.9436	77.9776	33.9495	44.0936	31.3005	41.9299
ATG12	57.6615	34.686	28.9743	43.1129	33.6713	30.9916	30.0441	38.9032	27.2643	43.7259	33.6778	20.9761	31.0381	30.619	38.4083	49.5311
RAD51C	15.6485	17.8941	39.7128	37.5232	33.8027	45.118	39.4532	66.6673	39.5627	12.0809	32.351	35.5059	41.3026	47.2935	29.3122	55.0348
TMEM42	36.3259	49.1767	21.7128	75.4982	21.8174	37.6436	26.9566	39.8333	28.7217	48.8385	41.4824	40.3499	44.4148	42.1925	14.2462	11.871
STT3B	28.8231	45.6194	25.8149	22.7671	54.1847	57.1361	21.177	39.5224	28.9912	24.6489	36.3252	80.3237	32.9467	20.5486	21.5059	67.1776
FYTTD1	33.9905	34.0784	38.4468	27.9306	45.5123	21.2237	27.6218	27.9625	46.848	40.5623	35.4722	44.7805	42.3892	35.4623	48.2571	40.0803
MRPS18A	56.2319	47.6783	15.007	51.9567	24.2752	54.6693	27.8179	36.7657	28.7631	61.5642	40.9408	20.789	30.5069	25.3532	20.2213	17.2766
RALB	32.1127	50.349	52.6194	30.0229	32.8633	15.6739	22.5851	35.1488	46.6077	53.1325	44.0084	25.8566	34.9519	16.7794	43.1181	34.8138
PDIA5	30.0407	48.5186	21.4411	34.0033	19.5192	55.902	21.0861	69.9174	20.2255	12.5736	32.86	100.031	66.6783	41.2441	13.0894	8.09347
MTCH1	25.3074	48.8411	35.5736	23.8619	16.0839	37.5198	22.6035	19.7448	54.144	58.7743	62.1551	38.0189	29.6094	46.7592	27.4465	37.5117
PLIN3	37.9093	57.3285	17.5085	34.9426	39.1243	18.3957	57.8613	17.7129	42.8013	66.5962	53.3956	21.6087	34.5984	35.2937	26.4613	26.4508
SNX5	27.9615	31.9994	29.7786	33.908	44.1784	39.0823	37.2139	41.0477	30.0522	22.4707	31.6545	47.9581	36.4693	49.2135	39.8634	48.572
MAPK1IP1L	53.3386	48.7237	24.5704	46.8603	33.4115	36.9326	30.0522	23.2153	22.1011	56.0057	53.7737	27.6349	27.7945	19.3758	28.1551	33.3698
GLOD4	23.0223	44.456	22.2755	50.222	21.9284	58.1441	27.7979	27.7719	34.8698	40.9576	32.6398	36.8775	51.8853	41.1867	29.7624	29.5916
YARS	51.1339	35.2884	37.4333	29.5692	28.664	41.827	46.1708	31.4259	22.009	65.5059	63.6093	13.7543	34.6063	24.5338	31.3826	32.1744
ACADM	26.1046	39.9137	30.0766	35.6261	47.5834	19.1337	30.6655	42.2349	24.4437	17.2612	22.5539	59.8327	64.3464	32.3479	35.014	71.4534
GBA	14.5801	21.7823	42.201	3.99783	56.5169	33.3345	91.6844	65.1647	71.551	9.81778	14.7953	41.5079	28.2994	75.9014	18.3045	24.7259
PSMD2	29.4427	50.8023	30.8057	41.8658	39.2824	39.0093	44.5939	36.6944	22.8973	66.4343	46.558	33.1001	25.9421	30.4495	25.2486	25.1272
RNF13	39.7861	31.2447	33.4297	32.5146	21.907	30.423	18.3523	62.3411	32.1422	35.2922	29.7232	59.2584	49.2257	48.825	21.6683	39.2979
CUTC	36.7518	17.0804	38.1829	39.8358	23.4303	64.1985	16.455	31.4396	33.1343	18.4458	31.9089	65.0401	51.9884	34.4185	42.6144	33.5729
CPNE1	36.5177	65.8144	23.1686	49.2982	20.5789	62.8349	31.9261	23.2382	25.7909	70.9297	55.6456	20.817	49.3172	15.6745	19.779	11.1319
CERS5	53.6932	44.3648	24.8055	42.8736	29.9125	66.5267	34.9521	27.7342	19.6618	86.6409	43.9853	32.675	36.0445	19.3306	14.9169	7.52523
CCDC109B	36.4675	71.9952	19.9133	53.3179	20.4611	8.88391	34.1801	25.7345	35.7921	52.7611	59.5275	10.5463	20.4281	43.1177	36.4518	12.6738
GADD45A	21.7767	19.5038	59.2684	34.1477	31.8723	20.3021	28.2096	18.6486	29.7975	40.3145	33.5417	23.9318	22.8176	65.2579	56.8024	56.0641
SH3GLB1	38.6308	34.5198	31.0359	41.3488	32.4761	31.7722	41.8399	25.903	35.4967	43.4948	41.5114	23.2383	33.4189	35.9272	37.3117	41.3257
ITGAE	31.5996	20.7429	30.4266	37.646	36.2356	22.5861	42.1056	44.5838	41.4235	27.1001	19.6738	43.9905	46.0679	60.6521	29.8564	48.8474
HNRNPK	25.4581	42.9296	31.7893	20.0185	30.0128	44.802	34.7512	24.636	36.3725	49.8937	36.2302	31.3162	37.4616	41.2152	59.5931	40.2865
INSIG1	16.005	103.636	28.6012	41.1144	9.67485	56.3473	56.9667	21.7893	26.0103	35.1346	19.6003	56.2591	13.8545	46.3561	35.0632	19.8417
DPAGT1	33.692	61.6305	30.296	55.2954	18.9898	47.4107	40.3032	43.2851	26.42	54.4467	56.2992	1.62801	28.5613	22.0574	37.8255	16.6884
MRPL52	46.805	40.8457	14.8261	57.0084	40.8598	45.2566	49.2734	27.9102	26.0783	48.0503	51.5063	9.57849	26.4983	27.4969	34.4295	30.6478
GOT2	16.5481	31.0101	24.7885	15.7648	80.8937	16.7825	102.786	66.9918	35.4115	29.4807	25.2799	7.48173	27.0813	40.4961	33.7838	38.6011
SNHG3	15.4466	12.3413	24.326	39.0171	73.8524	13.8933	53.9199	26.2974	37.312	21.0254	46.9349	29.8163	34.0905	24.7532	59.6664	74.0066
HHLA3	75.0563	16.6564	8.80487	20.2582	66.0834	44.8736	7.40633	63.6015	48.5194	43.375	42.2258	6.95628	33.5389	8.93466	45.0227	37.5412
RQCD1	54.3217	51.2459	18.681	58.2243	20.954	44.3898	20.8225	15.8867	16.4627	75.6121	53.8074	16.682	18.1882	19.6813	16.5618	12.7765
VCP	31.218	49.4016	35.5183	25.6064	26.0199	45.356	41.7328	22.6036	45.331	50.6487	40.353	35.9202	25.1562	33.8409	35.3341	32.7058
KIFAP3	17.8152	24.0242	43.2587	15.0319	40.8664	36.0293	45.3116	83.5111	18.1176	28.3987	23.1665	47.9069	50.8266	34.7112	34.4987	51.2853
CLK1	41.6048	25.3535	33.4468	28.5126	12.2987	27.2886	27.5334	68.9593	38.9178	22.232	23.9803	70.4355	71.2255	28.7718	26.1299	41.7068
RHEB	47.6558	37.3931	27.6472	54.3564	25.5237	22.593	23.6233	30.5571	28.9736	39.0118	46.3282	27.7543	33.2446	33.5414	49.2054	18.2864
PRR16	28.2189	54.3934	33.4164	36.1436	34.7757	16.909	13.983	11.3693	37.9115	76.408	56.057	19.7799	54.4095	26.7684	28.2094	27.272
PEX2	41.0019	35.903	46.9332	45.7721	20.8807	45.9124	26.9551	32.9722	29.8261	34.2096	29.2837	35.5509	37.7123	35.6352	40.8344	34.2928
PMPCB	33.5723	27.2199	29.8873	39.8007	34.8654	25.9132	42.4418	52.9323	29.4867	39.3408	38.2178	40.3428	46.6762	20.8388	23.2795	53.7438
RAD21	14.4951	27.9208	41.7076	26.3266	38.5367	10.7038	18.3383	41.8342	30.508	26.3577	24.9646	57.7371	43.8303	51.7677	43.8266	76.7496
TMEM87A	24.8748	24.769	35.5031	19.3596	46.4568	16.0408	36.7831	42.1504	32.9084	36.9364	28.4191	73.7531	43.7849	39.777	45.9155	27.6068
MANBAL	34.4298	60.8786	16.715	44.1583	23.0272	40.8711	32.1735	24.0896	39.3202	45.2849	54.3613	8.11158	44.5107	28.7269	31.5583	22.7156
LEO1	49.3449	33.812	33.3671	30.7391	27.0761	14.7421	37.5541	29.7531	27.2939	33.2806	26.1444	36.7905	38.7336	31.9984	52.2864	54.1431
LAMB1	19.0689	31.2332	40.9068	17.1816	60.1294	13.9966	50.4237	35.4758	58.6281	18.0936	11.7142	39.0363	38.7315	57.9343	44.7896	41.4756
SNX17	34.2612	49.5144	33.7144	41.3188	17.5721	48.1393	43.9217	50.8662	32.6201	51.2085	42.4248	9.73186	36.1448	39.196	18.9216	19.6993
DENR	22.8887	45.3282	38.1182	26.3723	29.703	23.7611	32.292	24.4489	18.2663	56.5774	49.7514	20.8916	41.8905	38.9679	30.9883	57.9653
SLC39A6	34.7369	36.0971	48.7174	28.1008	42.0311	29.1502	25.9621	26.9812	31.4103	33.0083	41.4108	26.6099	41.1438	32.8487	41.8077	50.4105
PRKDC	13.0009	13.9307	52.3841	7.48941	48.7487	11.1809	63.2546	81.147	47.0891	11.0091	17.1288	35.7853	25.9559	57.5257	35.6716	70.0262
LYRM1	38.5039	43.5794	34.3906	61.0494	22.4748	28.5352	24.3998	23.5493	34.3676	39.7372	34.8334	39.904	31.4336	31.9559	22.0255	35.0859
MXRA8	49.9704	52.5555	22.8487	18.225	40.7973	51.7256	35.3423	36.2262	37.9431	32.7663	45.799	36.3015	34.842	33.0007	17.8227	31.3742
NUDT1	61.7234	36.393	14.8098	64.3827	34.7248	17.5653	22.6595	47.4775	12.146	69.7961	44.7007	9.60779	17.735	39.137	26.726	30.9356
AMOTL2	26.3456	23.4673	43.5916	35.3701	35.1973	55.8539	20.2146	53.9999	32.0899	23.0234	18.353	53.0315	41.4883	56.6177	26.3672	33.0625
STK17A	13.9433	22.7195	27.8547	37.8652	36.7937	21.7953	22.8334	35.137	33.6432	41.4269	26.4218	82.8367	41.9462	45.6299	35.0043	47.5426
UTP6	22.6898	32.0996	16.63	31.5147	45.5169	19.2581	20.5112	34.0951	32.367	48.168	41.7132	48.8734	29.2977	24.8979	64.4362	32.0801
EXOSC9	37.3599	36.3217	8.09475	28.1965	39.2091	28.629	32.7982	39.5484	28.5209	61.8096	32.7424	39.7407	29.2256	18.6655	47.0798	55.273
IDH3B	41.7527	32.7921	37.5098	43.9238	22.7971	33.6588	25.3318	45.2249	31.4427	46.7406	53.7901	17.3074	38.4973	32.5954	33.9545	14.1392
HIAT1	38.4809	42.0857	27.0095	42.4632	22.2941	46.5088	18.8775	24.675	32.7056	50.0936	30.3634	48.4819	43.6592	23.3761	23.6059	25.3596
AGA	31.0772	31.1593	15.5785	50.2158	41.4374	27.2753	27.3499	30.2604	40.1905	40.2312	43.079	39.5474	40.4691	29.3001	32.1211	38.4714
NMD3	37.7923	31.9841	24.0439	23.64	26.2704	51.2147	22.4695	58.7067	25.9434	47.8943	36.7219	56.4895	26.8541	23.5288	30.6661	29.3474
MPZL1	38.0393	86.7766	27.5871	39.1132	29.9766	37.4172	38.2245	32.2981	20.3838	31.3979	35.0594	23.6042	52.5767	32.0724	15.9091	21.1813
TMEM11	34.3329	68.1411	16.3285	60.9511	18.0788	49.7565	24.3592	33.5052	32.9631	63.1303	43.0391	21.5094	26.3933	19.7821	22.8288	10.6814
SLC2A3	13.5357	13.319	68.523	11.0247	54.5655	31.6619	59.5548	14.5792	56.4833	13.7684	15.1635	32.8686	18.801	113.971	26.0944	30.4324
ITGA5	22.2659	65.5413	39.4982	19.3135	37.2736	15.6438	36.001	8.5438	59.3299	44.172	65.7366	9.42389	19.2012	16.5799	46.9626	38.3716
DNAJC10	17.7701	22.2048	47.9576	23.1304	47.0268	19.5717	26.9248	35.7997	39.9944	31.0018	30.1484	42.2625	46.9373	27.9251	40.9114	57.1787
IDH3A	40.2825	28.942	43.4643	42.7468	37.7367	13.5067	31.6795	36.6047	25.1054	33.2217	37.2219	50.3202	37.1908	13.6265	33.3684	36.6889
CDK2AP2	54.001	45.8769	29.6605	40.1042	45.482	21.9726	38.9113	41.2054	39.9641	47.21	38.262	18.9341	11.2789	20.7667	31.7786	20.9873
SPDL1	30.7773	35.0691	45.1137	35.7624	42.7873	0.579748	38.7399	11.8777	15.0367	79.7498	22.7578	27.2852	12.3283	12.906	64.8343	74.1636
MTERFD1	36.3201	44.3867	33.8542	48.2158	23.1611	21.8622	28.0264	27.4735	35.231	41.1742	39.6366	31.6229	44.4052	25.6743	36.7776	23.9569
CGRRF1	37.0402	27.7712	15.5968	40.9173	31.6681	45.7663	40.0726	40.4268	26.6192	29.5758	32.7162	28.1801	48.4991	32.153	28.1311	37.8338
ARL16	60.7728	46.5044	23.2898	65.7196	9.85234	35.8685	26.6539	27.4134	23.8929	52.7161	35.0477	37.5589	28.6182	24.168	31.6533	12.3369
ATAD1	27.8642	24.1223	50.1704	29.9459	34.8213	41.5035	18.3837	39.8383	30.3271	45.8601	41.0808	33.0276	32.3321	27.7201	43.9651	43.6243
PRKAG1	48.2941	32.7631	19.7946	42.9447	28.8308	33.7579	42.8171	27.4633	14.0618	52.3895	33.5259	34.4145	32.6184	45.9911	24.3162	31.6745
ARL6IP4	45.4079	50.3786	18.8276	40.2236	28.4508	63.7591	28.3387	16.2916	23.3953	65.1777	54.3603	13.0319	29.5501	9.06958	30.7643	15.7411
VPS72	23.5626	22.2312	23.9011	20.9929	34.6687	34.206	51.729	56.2872	44.167	45.5859	34.8092	28.1332	39.442	15.3986	52.8574	36.8217
ZFAND1	39.3903	20.1111	31.9371	31.8209	35.9564	40.0349	30.9516	36.4032	16.7344	26.5744	21.3548	65.0039	40.2408	27.4971	25.7334	56.9696
TBC1D7	34.381	45.6395	23.2135	49.6807	14.2775	29.7573	42.9379	41.5226	29.7751	35.8996	38.229	37.4255	31.1103	22.373	24.8477	23.2716
UBL7	36.0862	58.4087	29.8635	46.1056	39.3219	28.2338	43.2522	31.9276	33.9515	39.8507	28.2008	15.5596	33.1049	47.567	13.7519	30.4003
AHCYL1	13.9614	21.0623	42.1168	30.896	36.6898	20.2548	39.8984	48.2638	38.9679	25.6098	12.3899	54.8333	46.3893	64.3167	32.4187	35.2996
SLC30A9	29.4089	31.3417	41.4814	30.5102	45.692	31.5022	37.4625	20.4167	21.4533	39.0739	34.8371	53.7356	37.1674	15.6336	44.2377	37.5755
HSD17B4	26.2063	45.0111	29.9933	24.9365	38.6262	39.4073	27.6991	31.0607	33.1426	34.8734	35.4744	56.7457	36.3336	42.2203	28.362	18.5786
NMRK1	19.7572	35.3566	10.5871	28.9436	35.6292	41.0327	41.3218	51.9599	41.1346	20.9282	20.2951	75.8979	35.7099	43.2215	29.0744	34.3345
DAP	30.1966	54.7116	40.9248	41.1693	41.6802	49.8319	47.9361	25.6972	21.9908	30.6631	49.9993	21.3494	28.9764	16.8923	21.2353	21.1426
GLB1	41.1171	64.4329	30.9197	34.4895	23.155	78.8488	23.5302	25.2372	42.2208	36.3026	46.3226	31.9086	42.8176	17.1488	10.8889	12.3291
NTPCR	51.8478	36.3611	22.6001	31.4866	28.1574	48.3398	32.0789	27.4703	41.9021	36.5368	29.5665	44.3462	34.3452	33.2401	20.448	21.0334
MIER1	47.9202	28.5922	30.5546	44.4975	27.8346	32.0248	14.139	32.3533	27.3839	45.4729	32.4023	25.3398	30.5124	27.5839	33.6986	42.1925
FAM204A	59.859	24.1783	23.119	42.4449	29.8102	37.4082	25.189	31.8997	25.9304	34.25	36.7494	30.165	21.3451	12.9528	36.3175	45.5972
ARHGAP1	85.018	75.6832	14.8253	33.8199	12.0324	57.8991	12.8575	6.18201	14.6305	69.1232	55.5081	12.709	11.5993	11.6533	7.45501	10.3213
VTI1B	44.2011	52.458	21.0235	47.4346	13.2045	39.3406	25.5845	34.3447	22.5506	69.3897	43.1461	10.4107	30.3852	22.5433	23.278	8.19464
NRD1	28.3089	37.4605	42.2349	36.328	52.2644	24.0299	21.9066	39.1226	22.4413	37.8764	25.0068	48.0411	37.9214	26.9805	25.5773	37.0611
DCUN1D4	34.809	24.3105	17.4476	39.5833	24.3647	49.6956	11.6494	29.3907	21.0806	33.1208	35.333	47.9156	52.6275	19.3132	37.994	48.227
PHB	36.9278	40.6024	19.0251	59.1682	26.8693	17.8836	39.433	16.438	38.7588	66.4154	42.0695	12.5538	24.4172	24.5111	37.1565	19.6746
TMEM18	24.9306	34.3488	33.2748	34.0035	18.7985	56.1404	39.3004	34.3335	29.04	39.456	27.883	19.9431	38.0849	55.1139	33.1839	25.0019
BRE	35.5059	31.7227	29.1277	37.4827	33.048	37.2321	22.6073	50.2903	28.1684	45.4616	32.0971	35.2612	51.4215	44.4181	14.8783	25.806
NSMCE2	39.3104	17.5434	57.0385	39.5527	10.429	25.7698	34.9862	34.5305	28.2732	28.2012	35.3583	29.4493	39.2507	50.7265	27.4465	18.9471
C9orf89	80.4306	42.5484	13.9183	42.2294	33.7701	37.3406	20.5911	20.1226	53.326	39.3168	53.7968	13.8677	16.1043	18.9958	13.4506	20.1979
EIF4B	25.1922	50.8372	25.651	55.7333	13.9109	53.8633	22.8147	27.5317	34.349	26.4895	27.9296	43.6053	25.6086	41.1947	20.4418	33.0149
OGT	36.8048	30.2437	30.2942	44.8944	37.0136	31.4879	29.2993	41.2029	28.0112	23.7691	34.8143	28.1763	37.0571	27.7808	40.7342	38.2815
APPL2	29.0587	39.1447	34.1745	15.866	22.6999	45.93	18.6062	33.6408	37.0226	48.5679	24.623	53.3837	29.2745	25.655	42.3368	53.6756
USP16	19.3924	27.1914	37.0038	21.8972	41.2444	22.3271	21.2716	33.7407	15.6006	41.3158	26.5547	87.43	52.6965	22.8888	38.4035	35.692
ZDHHC6	38.0487	25.2912	30.7549	32.2823	21.9203	59.7955	32.1073	40.2898	24.4531	19.6231	27.0942	17.488	48.2701	50.7782	29.1414	32.6567
SMURF2	47.5366	23.6913	91.7678	28.1921	44.8259	9.87065	26.1958	10.4346	18.4471	52.5826	33.4926	23.5586	10.3304	8.72138	47.4528	46.0695
FOXP1	30.0708	32.165	31.907	22.8044	30.0076	41.1701	35.2173	50.9639	26.7011	25.3547	19.68	32.0043	29.5301	79.3211	28.0394	27.7487
RPL9	33.491	26.8483	15.5756	51.2812	29.8402	36.9981	37.1271	28.7222	34.2308	28.3752	46.8705	29.9338	31.2805	42.0398	31.6125	34.7898
XPOT	33.6898	17.3601	42.1515	27.4188	63.35	46.1781	24.8504	33.6088	22.8306	25.1869	39.4844	25.3488	38.2727	20.4305	23.5316	46.5899
SLC35F5	38.8803	31.7211	25.9535	30.7424	31.6203	34.2898	20.3029	43.6248	29.7107	29.483	41.8264	32.3036	42.855	27.5161	35.2719	29.4179
FAM210B	8.73664	11.182	36.7446	14.702	34.9496	19.5351	65.039	104.261	52.3293	8.51699	7.72162	41.3066	40.7221	60.7223	30.84	23.4978
IFT46	49.9313	26.3434	21.2393	52.5568	29.4853	17.8121	20.813	27.585	48.6028	27.8732	48.2944	38.9746	16.2328	16.3659	33.902	48.559
EML4	53.5721	28.3328	14.6948	35.4607	27.6609	72.3245	14.4427	29.4604	27.7464	29.2154	32.2947	65.2466	25.1504	23.1734	16.2038	34.279
TRMT10C	30.2462	29.2476	27.1226	43.2634	25.8243	14.4479	50.7634	20.9365	34.4244	20.3827	26.4837	61.3998	33.7291	28.5121	37.3094	47.3795
AP2B1	16.6259	18.2651	48.7781	14.0076	40.1625	22.7622	47.5494	48.1076	35.4174	24.7853	23.0956	36.0658	37.3581	64.1121	37.205	36.4616
TM9SF1	42.5609	41.3661	33.3594	39.8378	23.5637	44.4884	22.2969	31.678	30.717	47.6611	37.8349	32.0907	31.4772	26.7193	31.9996	21.3847
USE1	52.6865	31.4814	26.6095	41.8431	38.7327	38.8715	21.7939	29.829	29.2509	36.4037	27.1446	49.1256	18.6702	20.6744	18.4687	28.0845
MAT2A	19.9362	41.6861	13.3309	30.4204	45.1798	24.1547	37.9807	41.3151	45.2372	32.1758	43.503	27.0572	27.4973	46.3604	34.9519	28.6028
NFKBIZ	13.3067	11.5887	43.7853	19.2772	22.8079	48.3493	14.7977	36.6827	42.7474	18.7691	41.5294	45.0385	22.152	40.9544	41.984	69.6547
MARCH6	47.8209	41.1192	38.0714	38.2148	25.2333	37.6685	29.054	21.5482	30.6845	40.0261	26.162	15.7755	30.4497	39.1851	29.142	24.2457
NUCKS1	43.0772	31.2569	34.2123	33.8973	30.3488	30.5698	22.0873	22.462	14.7385	43.7447	33.433	41.0719	17.3226	38.6309	35.4121	41.0143
FOPNL	56.1162	42.1675	31.2564	48.5609	32.4639	36.4763	22.9916	11.5945	18.4266	28.7023	36.2944	28.6042	38.154	27.926	32.4967	24.8177
PABPC4	31.5616	26.4118	31.9834	41.5686	31.1425	27.2176	33.4947	50.1107	47.0374	25.3075	25.3345	22.7601	29.0704	44.1711	32.278	31.1048
PARVA	33.823	30.862	45.5545	25.5921	28.714	30.5939	38.6064	30.8215	33.1847	27.5627	41.233	27.1145	34.0559	37.4539	32.5996	36.3739
SLC1A5	40.9839	29.0912	21.252	32.1903	25.4487	55.4429	26.8087	32.847	31.1129	38.1497	47.0997	26.169	37.5616	36.2264	21.1628	25.6853
UBE2C	3.04167	37.3588	3.2377	53.0207	58.7331	0.115892	53.3575	0	3.85689	115.373	39.519	2.59455	0.0635816	0.0676079	104.712	51.1826
CAMLG	47.4522	22.6028	25.2766	30.5396	14.9287	38.4547	31.6493	45.9145	45.1868	18.6776	29.3414	51.9914	33.7346	53.7822	23.2108	25.0063
ERCC8	16.999	18.4576	28.6274	23.0105	33.8671	11.8914	69.7795	103.336	38.1772	16.017	19.7961	21.0248	43.3605	53.5376	24.8147	18.8929
SMIM15	37.7232	27.4507	14.8663	40.7489	25.2066	19.9881	17.6695	26.6972	39.8213	57.1306	47.9433	53.465	40.8586	24.8129	24.3885	18.9803
TLK1	44.2276	52.3843	38.9513	71.3604	22.5476	36.0504	13.8701	13.6342	7.93076	28.4268	28.0318	37.4331	25.5835	10.6051	17.8002	29.7646
MAN2A1	5.41546	6.03052	95.1446	11.2179	93.3048	9.26266	64.8247	46.7284	48.7614	6.74488	7.43635	28.6413	31.364	34.205	32.6918	32.519
SDC4	88.7838	99.0937	17.3263	31.5289	11.0351	23.7493	24.4513	6.22779	20.0814	110.973	37.6955	11.3874	13.3153	7.47985	10.9702	8.17352
IFI44	39.296	21.1347	16.8642	31.8876	42.5022	13.294	27.8761	79.1322	58.8529	38.7551	14.3857	44.6864	24.2199	22.4194	54.9567	12.4472
TMSB15B	26.3491	20.626	36.1466	41.3538	30.0351	47.175	10.5043	58.3778	39.6335	25.9259	21.3566	35.1892	20.3283	52.9825	41.0462	24.446
N4BP2L2	28.4405	21.5194	25.4353	34.2811	28.3435	29.2111	19.8124	35.6642	30.9671	24.5741	29.7832	56.2607	46.8923	24.7097	42.8105	52.487
TBRG1	14.8051	14.5473	33.3116	11.7135	21.275	12.808	49.3239	76.1384	70.8661	12.5581	14.0265	27.4989	45.3032	73.1492	38.8569	28.1863
HEBP2	21.4907	27.5058	30.1695	24.9052	44.0147	12.3985	34.4865	35.9842	27.1	19.8741	35.4362	49.4823	36.7899	45.466	51.1251	32.4665
SYVN1	11.259	5.83808	50.1359	1.25994	73.7717	16.0954	55.4679	78.9849	36.5189	6.2743	7.93729	42.8109	20.5523	82.5372	30.2263	36.8395
HSPA4	19.4278	20.019	26.813	30.9557	54.8599	22.4369	32.6878	26.6317	18.8032	47.1616	24.324	28.2848	27.9871	16.6118	61.8824	69.4964
EEF2	51.9009	46.1004	17.945	27.2664	19.9378	71.816	25.438	26.2017	39.7509	42.8195	45.3501	19.032	21.876	35.149	15.644	21.1474
PPP6C	32.0916	24.8629	32.0019	28.507	39.241	28.4072	48.3565	54.3912	35.0198	24.8663	31.5701	25.9831	30.8737	30.5437	30.0587	31.8702
MFGE8	28.6961	19.7776	40.8708	8.77658	29.8939	89.1177	16.5096	40.7151	42.9173	53.0024	37.7588	30.7333	29.6836	33.6312	25.832	20.5653
SNUPN	15.1958	41.4726	45.5323	37.4736	15.3819	57.0093	29.0492	19.2843	38.7298	27.0657	34.4562	13.8037	37.6162	48.4101	34.9191	22.3449
GANAB	15.5333	9.80124	62.5977	2.25949	73.263	24.9724	94.0653	39.6556	58.1522	9.59296	10.6582	28.0269	19.2102	56.1481	21.5766	26.1699
C21orf59	38.0607	39.0815	22.1442	44.3053	9.7959	34.1527	32.283	27.8457	10.5564	59.3566	43.3495	22.892	26.3937	28.2547	60.9325	17.5696
CDH2	38.7678	30.1769	55.8681	25.0924	48.5469	12.0806	44.3649	13.0547	8.4373	52.3409	40.376	11.0738	21.3984	16.4703	40.8021	41.9961
C2orf76	30.7561	14.9788	27.7016	39.3214	52.3503	19.9865	25.3483	32.0728	26.928	17.6602	14.843	42.9152	37.1102	45.6888	38.1362	50.4695
NUP54	17.6119	23.7053	36.7779	27.6649	47.4394	36.0734	25.8777	23.5123	29.2005	28.5662	35.5243	65.4863	45.7656	12.5069	27.843	42.8698
GLG1	54.0558	49.6991	37.12	45.0135	28.7711	28.8727	19.242	29.562	26.12	47.8403	32.304	21.3432	15.9087	27.5188	15.3198	14.5893
ANAPC16	33.5703	31.9611	26.5339	41.3343	31.2675	47.655	26.6689	40.9078	31.3327	23.0317	30.5424	21.3808	35.9469	36.8787	29.346	27.6095
NDUFAF1	25.1163	34.6291	29.5423	57.4253	29.0719	36.5869	23.4517	28.1342	27.9498	42.2876	28.3696	32.7958	35.4015	40.7699	17.6952	23.2418
NRBP1	23.5217	56.4164	35.7211	11.229	41.239	46.0411	56.1176	37.1017	39.0657	41.6344	44.3849	18.6799	36.9249	20.2797	19.6207	10.1165
RABL5	35.5216	25.8872	18.6679	43.7347	30.9698	51.5858	29.9788	46.9624	18.7921	41.0362	29.3451	35.2032	22.9061	32.1992	26.6541	26.0827
BRI3	24.137	14.341	28.3598	20.2213	35.8484	47.882	36.418	28.1144	39.4001	18.4689	35.0489	37.1292	26.7255	44.1787	49.876	35.2863
RPS28	4.82354	43.2731	42.0133	15.8641	4.12322	136	71.8844	3.03228	5.50662	3.13202	2.72837	64.5728	37.6621	89.2557	16.3817	7.51436
IL10RB	20.6269	39.9691	20.5366	25.9216	7.26894	50.7459	41.4022	37.3415	27.4745	45.6475	33.5772	29.0277	35.1426	54.0925	18.6429	25.3189
ACAT2	14.454	68.206	4.94883	54.73	25.6165	51.3602	62.4724	16.0081	4.37497	42.7422	28.6578	45.0663	5.51303	7.60683	25.6946	30.8841
DNAJC19	41.7312	25.2488	19.4505	42.5495	21.6092	26.0589	32.53	32.5205	44.9751	39.3449	33.0465	33.5524	36.228	34.4851	30.9276	25.2699
SNRNP25	37.6905	31.8951	16.0632	51.8456	34.7719	32.1197	36.8543	17.2511	22.6186	50.7276	30.8234	30.8827	15.7472	29.9505	40.0325	19.4934
POLR1D	35.5764	21.0021	18.864	32.4058	35.1131	54.7412	35.7876	44.3254	29.9284	24.1753	36.6021	35.4561	30.4147	29.0134	32.1724	30.787
SGK1	8.81851	34.0155	69.2003	27.3513	62.6254	15.6608	32.9474	23.4981	22.0424	19.0787	52.3863	17.965	11.0052	24.0504	28.1595	62.2715
LZIC	44.1519	18.1018	38.6478	36.2245	30.729	24.2203	18.9754	29.1005	35.4953	23.1332	29.5865	29.6687	26.4795	26.5408	39.3264	59.1961
PGLS	55.327	48.4371	10.5082	39.6697	32.2935	60.7111	30.1009	32.5357	14.3718	46.5992	49.6868	12.9446	27.6964	21.7737	14.9708	8.28491
GPS2	40.5724	42.18	20.5484	19.192	27.8054	59.8697	27.1477	45.7047	21.8171	34.7592	22.3613	29.6525	29.9722	36.2516	20.7806	29.6941
TMED4	39.2781	55.7264	39.0151	49.0742	8.36082	31.5289	24.3076	27.3493	37.2477	34.8276	39.8922	26.4942	39.7748	33.8913	8.70125	7.85556
ERP29	33.3803	41.5928	28.2392	29.6171	15.0338	56.2174	26.2848	37.6348	36.3711	32.5486	35.9018	26.7908	28.3069	30.5896	16.5574	31.9931
ZDHHC4	23.8065	47.5687	22.3641	46.6778	24.4097	62.8796	26.3249	29.2898	37.5765	37.5103	33.7611	19.1437	32.3795	14.9516	35.4193	8.03886
PARL	25.9748	55.6491	14.649	37.6977	39.0421	22.4701	51.9386	13.4466	33.2551	38.8424	36.8196	20.956	38.4011	20.7358	24.492	15.2787
AKT3	8.9882	9.40107	47.9	7.9902	72.585	5.48464	27.241	46.7468	36.798	7.50075	10.3307	22.7246	48.5143	36.4856	63.3951	71.3613
RAI14	33.5702	24.3277	33.5428	29.609	34.7438	21.6086	31.8897	39.2595	28.4007	15.8293	19.3681	46.5184	48.8633	28.7883	36.0517	40.8303
RUVBL2	29.4244	50.3774	22.5092	28.2652	24.0547	15.1294	50.693	15.6366	20.7489	66.974	55.5398	7.20296	18.1971	12.4753	59.3199	22.2749
NABP1	31.8656	43.256	10.4499	37.7921	21.3748	43.2594	14.007	14.0327	27.0511	48.3775	26.7001	40.6837	77.8073	32.2753	18.9447	17.6569
MRPL46	30.4466	39.8305	19.4882	56.1687	29.8082	34.078	36.0737	31.8289	20.8996	59.5768	23.1131	8.30774	15.1673	10.7699	37.5469	31.5305
CLINT1	27.3544	22.5652	40.6877	17.6644	42.6419	10.9611	42.0659	31.3018	38.7651	34.8779	25.98	38.9187	19.8969	19.853	66.1163	31.185
YTHDF2	36.0223	33.4428	25.0592	26.5175	30.2364	38.5462	28.6197	34.4462	33.4294	34.3912	34.7272	44.4681	18.5443	31.6275	21.6131	31.3505
DLC1	14.3091	28.4062	48.9432	37.5546	45.5372	28.3879	32.8546	16.8186	17.3803	28.8996	21.7078	40.0977	24.2931	51.9609	27.7754	39.9786
TUBB4B	22.0873	61.8436	21.0207	28.2546	21.656	39.8064	27.998	7.91361	7.71961	68.8592	99.9579	7.05898	8.48818	14.1849	52.9955	15.8431
IL1R1	4.19311	11.171	24.5502	8.15643	23.1831	47.5547	34.3231	101.638	55.272	5.96808	9.29553	42.4827	40.058	85.8621	19.532	13.4728
SHC1	23.0156	23.7922	38.2966	17.0458	42.7667	30.8822	42.5589	29.09	54.9674	16.0428	27.8088	20.7364	43.2153	37.4196	30.2156	36.2237
STYXL1	19.8908	43.1913	14.4316	57.297	37.5414	5.45971	42.0116	46.8055	48.5437	33.7591	32.3426	19.8103	33.6918	21.9385	16.9796	10.3893
NCSTN	27.9819	45.281	48.0927	23.0822	29.8646	57.4645	48.7582	22.1525	29.1768	32.3149	33.6724	28.0437	42.2321	20.4126	13.3539	23.0293
HNRNPR	30.2345	28.9549	22.4206	22.0265	32.5099	37.8847	24.9326	16.1872	22.5278	53.5598	38.3818	31.8995	22.3073	33.5462	55.5139	29.9118
PRPF18	39.1882	28.199	38.0318	38.9381	36.8132	37.5438	39.0216	17.1615	17.4316	24.2093	27.3639	44.0036	31.5432	24.1874	30.5212	32.8033
LURAP1L	14.4987	34.5005	21.5858	40.6179	14.3601	52.9958	21.9023	55.2861	23.7621	33.2364	37.4685	24.116	48.6392	31.3655	19.1003	27.3276
KNSTRN	22.2701	38.1009	30.5229	44.8907	54.6394	16.0019	21.8173	21.0565	23.7645	72.6937	26.3567	42.4032	13.6026	15.8926	25.1109	20.2085
HBP1	34.4366	34.0034	22.2672	35.3889	10.749	49.2335	12.0504	31.8279	28.8558	28.0405	31.1537	69.5149	44.5004	19.2039	17.9359	20.7688
SLBP	35.6819	38.0835	34.6148	41.0034	23.8087	23.3766	29.1338	8.78784	42.5623	50.7261	49.3663	26.6074	19.2966	16.44	25.5849	23.5567
STAT4	0.113619	4.12788	23.9931	12.2101	69.5881	8.74956	149.551	139.69	26.58	20.7128	2.69922	11.9366	32.042	14.0863	7.99672	3.97839
MTFR1L	23.6609	40.4263	24.392	36.379	23.6621	51.7327	35.5692	33.5329	25.866	40.1028	39.6984	10.2863	39.396	21.1931	16.5844	26.6159
LARS	27.4682	19.8103	35.246	22.0852	33.7979	22.9585	20.1885	32.2384	18.8496	54.529	38.5372	27.952	42.8953	15.938	33.1464	51.289
RBMX	28.1736	22.6333	20.24	33.9381	23.8357	26.3277	33.2077	50.3769	25.431	31.6785	28.4478	29.047	47.7005	20.0298	43.6511	39.4844
RASA1	34.0739	11.7322	39.6182	25.9804	95.4473	12.5057	37.9678	24.8813	26.6179	21.8461	10.606	32.3525	26.3538	18.6521	61.8611	35.4095
XRN2	34.5478	33.2175	30.5	36.3902	25.059	42.7081	16.5563	36.2578	19.4184	38.1316	34.9108	52.3423	27.6785	22.3571	24.2584	33.4263
FGFR1OP	20.7603	25.5237	42.3589	33.1326	29.872	3.18261	41.7839	17.8205	21.9226	33.5531	21.7587	40.4002	24.193	32.4147	49.4474	49.6815
TPST2	60.9969	41.7326	20.273	62.9654	36.5302	32.0117	42.155	12.1355	23.1527	37.4786	39.1485	22.5889	9.9096	10.485	22.698	16.2546
CSDA	24.4025	22.808	33.1521	26.2778	38.8781	27.9473	24.8802	24.5943	24.8186	19.5603	20.3739	49.5677	17.9283	60.2066	31.0338	37.7169
SNORA70	3.89967	28.2382	50.5802	35.1745	47.2521	0	35.9574	41.4089	9.04744	39.0753	51.3171	0	23.1236	40.8908	36.5954	46.8447
ST13	26.4546	24.2412	30.0705	19.7379	22.2527	31.0593	31.1113	35.9505	41.5335	23.3266	18.1966	48.3441	39.9443	37.125	30.626	42.2956
MAGT1	32.6989	21.2824	32.9469	33.4375	34.1572	15.0889	20.44	21.5051	26.7981	44.2937	26.8499	28.9252	35.9229	36.5287	33.501	43.5017
TAF11	33.1703	24.4477	18.8582	32.1956	27.5536	10.4531	19.2556	27.6315	48.1767	28.5843	22.9611	26.3635	33.9748	59.9064	34.1588	38.4768
VPS45	16.4147	12.7511	27.6014	24.2417	25.4264	9.33093	34.0078	36.2744	31.2662	27.5777	25.3328	51.1913	36.4007	25.379	31.1002	67.1257
PRR13	57.5649	52.9116	24.6081	16.9166	19.7048	42.077	28.9527	26.5086	34.9784	55.2934	35.1944	8.8403	20.8983	16.8927	26.7345	15.7261
GTF2H1	24.7876	20.0079	35.0807	23.4035	43.04	27.6247	28.5409	39.3728	35.6557	34.3241	23.7209	47.2702	24.3746	17.1368	36.0748	42.4142
BCL10	47.4471	36.8549	30.5249	44.7873	27.5916	28.2538	9.91984	7.23632	8.24151	70.1515	48.2129	20.0074	14.1672	14.088	14.3245	16.5014
SNHG16	30.1464	30.1702	16.6139	44.28	25.8478	25.4652	35.8712	29.249	24.3832	53.6868	47.1284	20.1452	22.514	20.6629	30.3664	28.2397
ZNF330	20.6822	29.5945	32.1467	32.6621	37.6267	31.8728	23.4932	26.3535	32.3841	34.4427	31.7569	23.986	30.6101	33.5602	33.2844	38.3965
SH3YL1	31.235	22.6993	34.2035	26.1533	15.0195	53.027	25.1794	27.2654	45.3131	7.22372	14.4012	80.5947	45.8491	30.9647	8.47343	24.6833
SLC38A1	15.508	14.7157	58.7833	18.1825	75.7877	4.27189	13.9451	41.6242	48.4764	40.0374	36.9265	14.5131	20.8492	16.5473	34.4343	22.8697
TTC3	27.8624	30.6319	42.1911	20.5078	23.8614	34.1212	41.6399	37.8726	46.6811	16.4745	25.0392	23.8239	36.448	26.4922	28.4086	33.0434
ITPA	44.213	36.8667	25.168	52.7831	18.5171	25.4486	27.1658	22.3634	18.8382	52.2456	39.0339	29.1278	16.1967	26.9451	24.7252	21.028
CHURC1	39.3542	22.103	21.0514	41.0812	25.1976	23.8112	26.7393	24.9093	27.7959	16.3165	24.7404	58.2941	38.4862	37.4632	21.9694	46.192
PGM1	33.5217	60.0128	35.8837	25.8155	29.97	16.9329	30.0334	14.269	32.4809	31.3924	28.1765	41.4633	35.4898	45.6139	12.3767	19.9845
FAM173B	22.9414	20.5757	35.222	14.8207	41.8594	11.01	38.5892	39.4611	40.3566	13.2841	16.3502	28.2001	36.574	53.8282	32.6471	41.3733
PPAPDC1B	29.3143	44.3062	27.4747	37.6956	35.3266	22.3358	30.73	13.3148	26.1342	40.9376	29.3111	29.2847	21.7549	26.6787	22.961	38.8199
RNMT	6.86041	3.6927	79.6441	8.62493	51.2793	9.13306	40.9389	61.4771	49.5108	7.83353	6.28598	39.3278	27.3234	37.1591	31.2739	49.5729
UGCG	19.7703	49.0433	37.5265	55.3728	23.3701	62.113	29.2956	31.1869	12.5227	49.215	38.341	20.1859	23.675	20.573	18.982	6.51733
SF3A3	20.0019	28.0313	26.8717	26.9656	29.0466	25.9952	33.6122	33.9181	41.2255	39.9533	26.0062	29.2939	24.623	16.9841	53.8866	26.0473
NDUFAF4	22.8363	18.0061	17.9232	25.3227	43.1168	38.3758	44.6891	40.8161	32.4785	17.8195	25.3522	41.5619	26.7679	37.9582	27.3213	28.6111
CNEP1R1	76.0686	47.9239	23.9821	39.1643	12.6749	24.332	8.80552	12.1042	18.3149	59.4144	48.0641	9.46412	27.4914	11.2783	8.6384	22.2011
CRK	44.0345	39.854	29.1324	53.4419	25.1645	24.6431	18.8149	8.46397	27.0792	33.3297	35.8153	13.246	19.7591	32.6231	32.0678	23.8651
BIRC2	24.2655	20.4193	32.0787	24.8018	37.1886	27.3202	18.4226	18.8696	31.5175	38.2021	30.8624	57.2703	35.0372	28.1831	34.8278	33.6306
EIF5B	35.9617	23.5668	29.5465	29.3217	38.7733	23.5779	32.3754	25.9315	28.4105	28.8354	22.3804	26.4817	28.4206	33.419	40.5213	38.5217
SEC63	27.7334	21.6848	44.5126	24.9986	39.3343	21.9511	16.6567	35.1606	32.1845	22.067	22.7877	50.3514	32.8873	39.6076	15.5559	36.2882
RABGAP1	12.2162	4.54264	37.5883	10.069	37.8486	25.0162	12.0238	81.6131	33.0252	26.479	19.0093	18.9167	50.8801	29.8911	57.9787	40.7152
COPS7A	35.8203	43.1431	33.2135	34.708	17.8348	36.7866	28.7402	26.0004	19.1645	44.6745	42.53	21.4696	29.9273	22.5872	22.7193	16.4422
SCAMP2	49.7842	52.6935	14.6707	49.5682	23.0892	35.1156	38.9646	14.2777	25.124	35.2796	37.8011	15.4522	23.7336	17.3553	23.9812	13.9314
RCN3	38.0501	59.8952	35.2173	8.36676	45.9395	53.2743	36.8866	19.1778	29.6457	36.7248	44.6418	25.3092	26.629	11.1218	16.5212	10.3782
IMP4	36.5106	46.4286	12.021	47.38	33.5584	16.6263	27.6743	19.78	16.8184	64.4926	37.9303	13.0528	21.9309	14.1362	29.1996	25.6538
ACTR1A	37.0455	35.094	28.2258	42.0919	17.2008	26.9735	48.0545	27.9595	24.3034	49.1304	38.1761	18.6887	24.0106	29.0851	22.0107	18.9053
CFH	20.4365	23.9847	33.6874	21.3356	27.0102	11.9878	20.5701	31.5526	32.7414	5.32023	15.4146	97.9112	80.7063	57.8931	2.03261	10.7848
TPD52L2	31.0243	49.4712	24.6541	24.2327	27.181	42.4119	31.5376	11.7609	37.4772	57.5862	57.6467	19.9596	28.523	8.96058	16.685	9.84586
SMS	35.4024	29.6647	37.4288	36.4943	24.945	8.84498	26.7067	9.20157	16.7149	55.9358	57.8076	7.69654	19.4658	18.8052	52.4753	32.7056
NBEAL1	14.1378	6.44716	38.2865	2.51635	51.401	15.7726	55.519	69.722	45.9963	7.718	8.4131	36.7095	26.7128	48.1154	29.0888	48.7383
GTPBP4	21.6306	30.448	26.0199	39.4748	43.2565	14.5712	37.2482	12.2654	17.092	35.1103	38.144	33.3325	36.0614	24.4476	44.0977	22.1495
XPNPEP1	23.3266	45.4704	20.7102	25.4176	28.3035	14.9564	34.395	16.5229	28.7031	42.2921	47.5928	18.683	44.1683	21.4008	38.1376	17.8239
TCTEX1D2	40.7053	24.0547	26.5725	36.1662	16.2958	19.7657	26.9844	28.2592	43.8714	19.1022	22.5729	34.2134	41.7771	45.6713	23.2831	15.3248
RAB14	21.2066	25.5421	37.4356	26.5148	45.6853	22.3122	27.9021	18.0187	29.301	25.1474	21.1058	47.8502	32.9281	27.1903	25.6663	49.8988
RIN2	53.3522	76.5259	14.122	68.9755	9.30469	24.0968	5.72313	6.68218	8.56666	61.8704	29.1917	19.8666	26.4856	9.7385	7.60002	15.594
SKIL	67.4381	39.7298	21.5399	40.6118	10.966	22.3756	8.24905	6.11961	8.19866	82.7186	35.9589	11.1799	12.4672	14.0898	12.1331	22.3794
NAA50	13.5462	20.3213	44.8934	18.7784	36.2633	21.3553	29.1953	31.4209	20.089	20.9146	24.7271	44.2095	25.6615	37.8153	39.6798	46.9352
FAM118B	20.2983	18.9948	34.3646	24.6246	36.0231	10.8603	15.5296	58.5069	26.7202	39.7336	20.3871	22.5495	34.7107	45.7043	34.8269	24.0781
LASP1	19.4391	33.1169	28.1066	28.3881	33.7541	26.3636	34.1888	17.9957	27.1804	19.1339	25.5176	34.3241	29.2687	31.569	45.5668	35.3339
NDEL1	20.7365	45.3443	28.3933	24.0342	32.2718	33.2752	37.1649	24.4463	29.1727	30.8686	32.4809	21.668	37.5156	31.4533	45.6201	16.9782
CNOT2	27.5528	25.2225	31.7384	25.9963	27.1696	35.9575	24.385	35.973	27.8611	41.6991	24.5321	47.3328	23.5937	18.9868	23.7657	32.3854
SAT2	54.9416	37.5729	4.29582	29.8209	9.20017	67.4993	36.3231	32.9995	29.1012	19.0595	17.5075	31.4723	27.8005	36.4173	10.9444	28.2708
MRPS34	52.0069	51.8345	21.4176	41.6173	16.8421	49.1451	21.2569	23.7501	25.3022	54.1121	38.264	6.69789	20.1288	12.8421	17.0754	13.281
ADAMTS2	23.1705	31.7897	38.1463	23.4118	26.7896	35.5077	23.7415	51.6943	22.1899	17.3265	17.8288	36.0572	43.7796	53.1862	32.0041	10.5943
EXT2	30.99	39.1171	39.7622	23.7628	34.4189	35.3713	35.9525	21.5464	33.5932	30.9047	29.2534	16.2021	25.6952	24.3765	21.6323	31.8104
ANKRD1	41.6488	23.9567	34.1116	64.6292	56.7711	11.6238	26.7607	1.02051	0.72187	81.8365	51.4006	0.337726	1.99394	6.85412	18.5202	27.4016
CPNE3	28.105	40.6875	42.8328	27.5028	16.3044	26.0029	21.77	32.9363	30.1752	28.1028	35.9479	32.547	23.3418	20.6734	19.5015	51.4352
C16orf87	34.0692	23.9288	36.3993	23.1517	47.1211	14.534	22.849	21.7763	21.6864	21.3915	28.238	38.1929	37.2681	41.2847	40.9614	18.7124
TMEM50B	36.211	40.2097	27.2082	32.4395	17.8688	17.6029	24.4574	26.7836	16.058	33.1569	32.8009	42.3936	39.715	37.782	24.12	23.2361
DUSP6	1.61795	39.0516	15.2	29.011	43.2027	35.0908	43.8104	14.4479	18.528	18.3109	11.7398	48.7182	39.0572	51.5485	35.1549	34.7041
AKIP1	37.9567	38.1543	23.3878	36.73	15.694	24.7714	23.8576	25.9062	26.9558	40.8052	46.0613	12.1829	30.2007	28.2997	26.9436	15.0874
MTMR2	14.3561	28.9499	47.402	24.5097	46.7467	4.79567	29.3649	16.304	24.5632	49.5511	35.2061	31.8432	27.776	12.4559	32.1094	37.8312
CA12	21.4114	63.4947	35.9739	27.0095	12.2439	9.16433	44.0349	1.16562	39.6722	41.8032	32.5434	33.3497	12.9579	33.9017	22.9515	24.7557
ADAM12	35.2177	22.1067	36.6978	24.7014	39.8788	9.6479	41.9256	7.31518	30.1516	26.5489	41.2145	10.2917	20.4385	30.9247	33.0255	46.5346
AZIN1	26.8394	19.9841	37.645	24.3388	30.5831	38.9748	24.6272	23.7796	25.9999	40.1683	39.8897	8.19716	46.7688	14.5507	34.8447	32.5554
CS	14.2405	16.8293	35.5893	11.8684	41.4541	34.7269	33.4062	36.2655	36.7324	22.7602	22.7845	28.3983	26.5545	38.7897	34.1975	46.69
TPGS2	26.3508	37.8694	21.9882	35.781	14.1908	32.0243	24.7497	35.3417	32.9888	59.5696	38.0131	10.5925	15.0778	13.8281	32.0614	25.7657
AVL9	19.1109	20.4471	38.3399	8.13001	29.3527	17.6107	79.9515	24.4213	54.9652	23.979	11.1256	20.0073	32.5038	43.0339	35.5534	25.4278
HSP90B2P	21.4893	24.2774	57.684	21.2647	46.5882	12.1358	33.3239	29.811	27.0733	21.4015	24.2603	24.8958	26.213	17.2862	40.5714	41.0377
PHGDH	34.6615	21.9525	25.3785	33.3291	24.2123	33.3946	17.383	14.3214	12.4935	48.9449	53.0931	10.3328	24.0803	27.5301	23.5373	38.8637
DYNC1LI2	27.5511	26.55	31.427	23.4049	39.9035	22.5367	25.2771	31.9526	22.7542	22.5761	25.1821	33.7191	26.7476	44.5592	29.7759	37.1451
LMCD1	37.7485	20.3738	20.2069	45.1983	28.8854	53.4657	39.7138	45.3666	34.4366	27.4111	18.2439	32.9757	28.4131	27.8403	27.5415	4.42305
DTYMK	26.78	32.9994	15.0061	47.0947	18.2716	25.2199	24.5629	13.4549	14.8733	75.0524	48.9856	5.9384	18.4111	15.2647	28.0595	29.0847
MICU1	34.1585	36.3415	33.3273	16.067	24.5332	33.9075	25.7531	37.4797	30.9589	28.178	24.1426	30.3782	38.0427	28.3554	18.4756	30.5942
TTC37	39.5257	25.9209	22.8675	26.3545	31.9556	25.5674	17.1623	35.5643	18.3082	38.1083	27.3221	37.1851	34.3894	20.7695	33.6056	33.2768
NDUFS1	17.5264	29.671	21.1814	26.6257	38.9909	17.8859	20.2514	15.0438	26.7282	49.8843	31.7353	34.0829	44.2001	14.1361	37.0667	29.1433
FBXO11	17.1192	20.0159	51.0311	24.1001	30.6928	19.3339	25.0055	22.0676	31.352	15.9453	16.1656	53.9274	41.1527	18.1966	19.29	63.0556
LOC375295	19.5306	38.7342	10.9765	29.4087	28.2485	38.2894	15.7886	21.2302	12.3141	20.8178	31.3494	32.7664	21.167	75.758	28.9512	44.7241
FAM50A	42.0216	32.5718	19.5017	27.2617	41.5611	50.1825	22.2113	24.8458	15.91	44.3473	38.907	10.8861	20.2283	32.5842	18.027	21.0323
WTAP	56.3307	43.3047	14.9953	54.967	10.3617	34.0515	13.4614	10.5761	13.6487	48.2379	43.2835	14.2711	14.7359	19.0658	13.9272	14.5703
PCBP2	36.5801	17.9086	22.854	35.9256	21.2344	38.9692	27.1797	36.783	18.0178	33.3399	28.2663	26.7651	20.6841	34.8342	25.6549	32.6449
LINC00657	19.9445	17.6834	35.532	37.0225	27.7104	21.8892	20.4953	18.9082	19.7611	14.7943	19.4033	69.1155	34.1981	45.3989	26.7531	30.0688
PNISR	26.1239	21.6301	27.2033	33.3742	30.2569	31.7014	21.4092	39.214	38.6995	20.5984	27.009	22.4808	43.2754	27.1693	33.9482	34.8534
PDIA4	44.436	47.3247	38.5633	36.5686	24.1703	35.1978	38.5465	14.6037	17.3547	44.039	39.6882	13.6892	10.8162	19.1767	18.9671	15.9988
HGF	2.42705	18.9556	8.10919	11.1477	8.9526	9.45615	60.3437	24.6521	54.3131	12.0915	7.74221	163.483	53.2653	24.9124	0.153762	27.1683
MAGOH	31.5687	16.9968	34.3487	30.7478	19.8967	27.815	43.5618	38.7043	21.003	10.6464	27.4913	23.267	24.3713	30.7826	46.6155	32.5113
MGEA5	16.1755	18.1374	29.472	21.569	35.8191	8.65533	27.1803	29.4699	38.8325	25.5712	17.3482	26.5383	30.5656	35.279	38.6847	62.2245
HSPH1	12.0236	25.909	38.3702	23.1363	60.5416	12.9193	30.8619	24.2129	33.5671	38.9892	16.8526	30.0254	7.73565	23.1416	32.4239	53.1318
NOSIP	34.5322	34.8107	15.4958	49.2936	33.9614	25.5625	22.2113	27.7047	11.814	59.6147	30.5419	19.47	23.5062	13.7775	26.5029	12.1397
CYB5R3	31.8587	38.6195	39.5957	11.1229	22.7057	57.3633	14.5059	25.8756	34.3813	30.0832	32.8766	24.0299	31.3361	30.9456	24.6293	20.2513
AHNAK	18.1565	16.5639	54.5841	10.6599	41.2551	44.9611	40.3699	27.2685	32.3693	8.26546	21.9264	46.0463	23.8392	41.5656	12.8734	37.9251
PAPSS2	16.9208	24.6348	35.9409	21.2641	24.2609	3.28635	47.307	9.96017	72.5343	18.5295	16.7493	45.6862	28.1354	21.2805	26.5501	47.7112
ECM2	32.1061	10.0287	19.2812	20.0971	10.7014	32.3298	3.54516	53.4799	31.8101	11.1477	11.5907	100.971	56.837	49.8662	6.59901	29.8164
PPP2R5C	36.0032	28.6144	31.8057	32.452	25.9331	24.7759	24.9343	8.79213	22.5063	37.1502	29.4181	30.4333	19.6782	18.5524	27.8663	38.1793
SNX14	22.7995	20.746	41.9047	24.2513	23.0709	23.6694	19.7344	22.1916	15.957	40.9504	27.5046	43.8915	33.0114	26.4423	25.9426	43.7761
U2AF1	20.7743	41.176	12.7536	51.1656	9.41954	34.8651	32.9402	10.0231	26.0114	53.85	39.5497	10.5581	16.0342	25.6805	28.4152	14.4228
PRMT1	60.4069	57.4063	9.56785	41.9652	5.29878	36.1303	12.444	8.80054	10.8188	85.7541	61.0343	4.31714	18.6536	7.24823	19.5347	4.03319
SEL1L	56.343	30.4071	33.441	33.8181	22.4708	32.7267	17.0419	19.015	15.4764	29.725	29.2028	32.9245	20.4633	23.6902	13.4032	23.3932
CCDC59	16.9548	15.7722	32.923	33.1144	33.5064	27.8385	25.3781	34.1331	23.8118	21.3916	19.8267	47.5479	21.5379	36.4008	47.0242	30.3724
PPIG	35.1975	18.5935	24.3131	30.2164	21.2017	28.0211	25.2551	13.0093	32.649	24.2775	22.4751	47.132	21.3168	36.2001	34.8102	43.3099
GORASP2	24.146	48.4648	33.8436	17.7158	19.7668	44.0415	32.8689	8.7459	16.7717	49.886	36.0149	24.1726	28.5481	26.5214	25.5215	13.792
FTSJ1	16.3584	44.67	38.817	22.4693	40.5827	24.8052	38.29	12.3396	5.21206	64.5355	56.5989	18.2492	15.5883	9.55061	20.9752	22.6764
BLOC1S1	50.819	27.8881	23.382	25.9004	30.8268	32.9566	28.0614	33.7086	23.3846	22.3979	27.1734	24.6196	33.9652	31.2107	11.1536	24.6593
HNMT	26.0413	20.286	9.22157	25.2966	22.4404	32.4337	13.5095	32.5944	35.9418	5.66871	10.5213	101.791	37.4155	73.706	7.7255	14.2348
YME1L1	21.4169	19.4132	27.6975	17.5427	38.4456	28.28	43.706	38.6706	40.2846	17.0643	18.2753	24.5684	34.348	32.6714	26.81	31.7569
SLC31A2	23.0979	28.1951	21.0156	36.6588	38.3335	30.61	28.2754	32.2216	24.2889	43.9603	17.5906	49.7502	24.081	31.8192	7.98332	17.9001
PDLIM7	26.272	68.4682	19.5138	11.3388	21.492	22.753	22.235	22.8014	25.8467	53.2033	46.6166	15.8743	24.5733	15.2653	32.5547	24.4801
INTS12	22.0859	24.1411	33.3417	47.5992	23.172	18.2507	22.7088	35.5295	22.0376	34.5482	20.401	38.1105	29.5931	22.2103	18.423	39.1425
HARS	30.3007	30.2543	39.9816	27.5467	32.9022	6.94947	41.4999	32.0089	21.9023	52.071	30.3215	10.2342	16.5756	19.3705	33.5788	29.168
FAM200B	23.4313	25.3989	31.0076	31.8685	28.6368	22.5105	36.1407	35.3856	17.8886	15.2112	13.0446	41.9147	56.0003	25.4494	18.7025	32.4852
PTCHD3P1	13.3587	17.7719	24.8347	13.346	33.6931	40.5387	41.733	65.3738	18.9178	17.7962	18.9409	38.7089	39.8019	40.2356	13.8386	26.0506
DCUN1D1	30.5234	15.2536	18.1531	19.5274	22.2993	26.9798	29.1251	76.3422	20.064	9.29104	20.0924	37.8272	26.3743	43.6979	25.496	30.2376
CDC73	8.05919	13.0425	53.7862	16.1663	43.8787	12.7465	18.5827	43.7563	45.6104	15.4341	16.8058	41.3177	26.7783	22.2805	33.9396	51.7992
DNAJB1	25.6783	25.6079	20.959	21.1034	30.6655	24.6504	35.1229	31.124	38.0758	47.5762	24.6825	21.0595	11.2902	60.8579	23.7468	6.3069
MFAP4	65.9747	8.54685	1.32166	8.18697	0.0200799	34.188	2.59674	60.1213	63.4959	42.8049	43.8942	14.7492	19.8986	26.3563	15.9557	22.6429
TCEA1	29.7162	10.5797	37.6371	18.1907	30.3302	25.857	18.6455	51.7405	18.1307	24.7241	19.0525	38.2632	36.5584	31.9225	18.7392	35.6776
CRYBB2P1	68.5689	6.26179	10.8583	44.6519	53.2281	4.16163	10.9703	39.4577	44.4837	35.9234	28.8773	5.32981	7.93465	2.09125	26.77	28.4168
DDX18	23.5029	19.0111	27.6149	32.1556	28.9704	13.4044	26.6331	40.049	12.688	22.9811	17.6678	38.0974	26.5503	35.1026	42.5148	42.6951
GNPTG	30.1989	44.2139	15.2928	35.453	25.9981	50.3722	29.7776	38.2672	25.5072	32.2368	20.7807	28.9982	25.9187	21.1699	17.9891	11.6001
SLC35A5	23.2077	28.2753	37.8669	27.0319	10.1372	50.3662	11.2734	44.1036	31.6896	24.5968	27.108	67.9621	34.3895	11.2259	18.9995	18.0837
FAM188A	22.5914	18.6664	25.603	32.5425	41.1839	19.5569	27.4924	12.1293	22.6567	58.0584	32.2674	20.0811	41.8463	13.08	32.4505	23.7004
C7orf50	52.5573	52.4595	12.0653	27.6313	19.5818	63.2825	18.4768	14.5673	18.3153	64.4775	40.3504	5.47329	12.9112	14.9427	20.3779	11.1001
METAP1	23.6303	32.4482	34.0616	27.004	17.6271	11.0968	29.1042	21.0358	11.4644	40.8561	32.6902	27.4185	21.694	32.9215	34.8383	50.5832
POPDC3	22.0848	25.6923	23.7603	25.9372	10.2202	42.4939	20.147	21.821	18.4642	40.6095	21.0456	26.4865	52.6993	26.2529	37.7444	33.5857
SLC14A1	20.2696	7.95478	32.3966	9.51985	55.4576	2.09086	40.5223	3.29165	18.5353	17.3985	85.2675	24.3294	4.22135	18.2962	30.2858	34.854
RPAP3	14.5762	8.83311	29.4698	16.1297	35.7029	2.80134	30.1782	33.889	22.6922	13.924	13.7182	38.6252	33.278	23.3097	59.4936	66.7235
CLPP	48.8263	36.3754	8.05437	36.6196	16.6607	43.3632	26.2555	7.65715	13.2056	64.8252	56.1946	3.8317	17.4226	9.07488	19.7443	21.6268
ANXA6	20.8019	23.6427	49.4258	12.8196	35.6982	29.0277	34.8489	22.0527	29.5603	27.2789	34.1869	24.9909	16.9276	28.7193	41.1302	24.3479
WDR12	19.7248	25.7349	18.5214	37.5351	18.1354	16.0717	37.3718	21.8045	15.9381	12.6306	23.2122	43.1922	42.5704	29.242	33.34	30.7591
OPTN	30.7477	23.4165	33.2279	22.4173	32.7537	28.2501	20.0709	26.5182	26.4292	19.3524	28.1229	24.6788	26.6772	36.5315	30.0332	34.3149
RGMB	10.872	12.8799	80.0734	21.3977	56.1592	7.02199	19.296	8.68693	19.5271	27.8091	22.0736	14.6233	46.9112	30.6878	43.6508	34.6472
EXTL2	27.9204	33.0097	17.2643	38.3039	24.7798	25.1095	28.7068	28.661	16.0986	25.3046	28.0722	19.421	40.3111	21.0093	22.7582	28.8235
NAPA	42.3853	34.7893	21.0622	5.51932	31.6496	49.5446	30.3966	32.8167	31.4107	30.4809	31.8406	14.1716	39.6049	26.5072	25.6758	8.75324
PLEKHB2	23.3679	30.2326	24.4305	31.9766	33.4509	6.19582	23.7315	13.7505	22.4416	47.5549	37.6458	27.7741	15.7972	25.6199	41.759	31.773
ZFAND2A	19.0385	39.5748	29.8719	43.1664	34.2197	53.7477	41.5692	13.2473	10.9955	8.69166	17.6916	31.6459	26.6254	42.7675	19.374	14.2867
SLC38A6	25.3133	30.4641	13.5411	43.9637	33.1392	33.6057	22.4055	29.1922	13.0908	28.0218	23.5195	28.6364	27.2652	31.2508	13.9904	17.5238
TSNAX	36.667	21.177	26.2286	26.6327	24.5269	17.6974	19.0435	14.6201	22.6954	23.8145	26.8237	32.4459	37.6716	22.1466	34.8133	40.9571
TMEM216	59.8244	22.2824	3.39831	33.8155	14.9453	21.5529	18.2431	63.7921	28.6845	13.7812	19.6	35.5868	30.821	40.1801	12.9747	23.7508
ZNF146	35.725	22.1249	23.4862	23.0344	17.0844	33.8429	12.7122	28.4985	31.8866	30.9149	31.608	22.5158	30.1035	10.2598	28.8701	37.7212
MRPL23	20.6349	31.8448	15.3825	65.7643	15.9205	81.0186	13.918	6.9231	41.1524	36.3166	40.1559	7.0496	13.2159	13.5665	14.648	8.64385
KBTBD2	16.3896	18.4868	43.4873	10.7393	52.7394	13.5865	35.5198	37.3712	35.4825	7.05076	15.6492	38.0263	21.621	32.866	25.9226	51.7422
ASS1	20.2738	27.0661	20.6326	23.8358	7.24464	70.4821	29.2549	16.3514	60.8058	24.3371	49.4313	16.9831	26.0177	46.7401	4.63383	4.99966
PPP4R1	11.9766	19.6106	60.9313	21.1283	28.5695	13.7003	33.1939	25.433	26.404	14.6273	18.3969	26.6233	35.8684	32.9553	45.4786	32.0382
CUL1	31.6081	22.3357	38.3327	19.4201	27.1306	23.282	19.3388	12.5709	25.142	48.0958	20.8627	25.8729	35.5069	25.2133	40.5412	27.4782
CRISPLD2	30.2481	54.1971	6.46239	49.4916	4.17879	28.572	9.58243	91.846	10.8682	22.8305	16.3924	47.5499	29.9756	10.1542	21.5314	5.62963
LRP1	17.8043	8.75226	46.9929	1.94713	43.6165	33.8899	30.7032	68.0607	37.132	3.14508	7.10758	41.679	16.2273	65.3964	23.2728	15.9938
GRAMD3	20.9873	22.9184	31.9095	24.593	17.8517	27.4057	21.2101	27.3726	21.287	26.426	16.0419	44.048	46.9114	42.9759	17.4234	26.0229
LOC100128252	29.7891	13.4257	12.3905	38.626	36.9461	14.0216	18.8013	50.9839	37.5834	29.2363	26.8352	15.8854	20.2408	35.5942	24.2121	20.4625
GOLM1	18.6349	31.5441	24.7758	21.0807	22.8923	8.8137	28.7178	28.5844	24.7259	24.4166	15.0311	72.1693	29.3143	39.0269	18.2697	30.886
UBE2E2	35.8947	23.4526	25.997	35.7684	23.201	31.4509	31.0151	27.0124	28.0676	15.4343	23.9659	19.6388	47.0605	34.9321	36.3043	4.12836
KCNK2	14.6851	11.5953	92.061	24.6646	21.6304	4.89978	23.633	14.9686	9.3809	3.68784	28.7562	63.807	49.9179	7.01347	13.8241	36.5564
NOTCH2	13.3933	16.2719	31.7344	13.0912	44.6581	13.6195	28.6309	43.5904	28.8179	11.5619	13.5837	39.4256	22.2699	41.9414	32.5041	49.1032
DNAJA2	27.3332	23.9252	38.9021	26.6628	20.6444	19.4998	24.5448	26.2881	20.6372	36.3536	35.8636	39.5217	20.5169	33.7186	28.5271	12.9345
G3BP2	39.2537	19.7137	16.6797	21.8917	33.8912	27.9136	19.9105	17.1415	23.9009	35.7416	34.5809	26.9877	14.7401	32.0249	43.7842	26.491
ZYX	23.5703	28.2358	32.3281	3.76217	42.4136	29.4231	45.7143	15.3618	36.1035	24.9649	20.4537	14.3315	28.2565	41.5515	31.1092	27.5948
TRAPPC3	44.7221	36.6129	24.6508	33.5378	26.4833	23.2855	17.0219	36.7158	25.2379	40.9968	26.2649	18.2253	22.8596	13.5532	14.2791	9.92716
TRIM5	11.966	12.2149	40.5791	4.54839	25.2145	14.621	40.3851	67.2918	39.4079	19.6859	16.1355	29.138	28.4323	46.0591	31.0546	19.1099
HP1BP3	30.758	31.732	28.067	24.7863	13.4269	21.7831	18.7765	28.6426	29.7139	35.9365	25.0173	20.4292	31.3526	24.1822	35.4474	30.7817
TBC1D23	13.762	18.7405	47.8795	24.3346	37.5832	24.8759	22.0563	29.4579	19.8364	35.0356	28.5399	36.7	27.1207	10.2781	15.5949	22.922
MTDH	21.7897	22.2676	33.4468	19.3414	33.4191	17.4806	22.588	29.4869	19.0902	14.7289	16.0487	39.9784	29.6164	29.9718	30.8008	53.7783
TRPT1	41.3537	42.7565	23.6784	41.4805	15.8174	25.5419	25.2951	24.6363	20.81	31.6937	47.8122	1.49553	24.6425	23.6744	17.351	15.949
BCAP29	27.13	22.3491	39.4534	25.9643	31.8411	22.4347	19.4093	21.4729	20.9532	31.0532	27.4971	23.7238	18.3178	15.7887	35.7552	37.3638
FOSB	7.26153	13.2202	34.1475	6.39561	18.9793	53.5761	9.60384	29.9959	39.894	10.9242	14.8399	34.1158	4.68174	73.4836	44.6588	41.4423
DPH5	16.5822	19.1688	22.866	35.689	31.3358	28.237	18.6202	37.8762	18.4378	23.1287	24.1229	30.8205	12.7876	30.4295	38.8231	49.4928
THRAP3	60.4059	51.1086	11.5859	52.4709	5.40308	49.9833	10.6222	12.0706	6.09492	52.935	46.2958	10.5666	6.03429	7.73145	3.49353	5.23316
LMNA	32.1766	56.2243	18.717	19.1943	35.096	27.4469	22.9744	9.71244	25.7849	51.0425	40.4003	16.4577	16.2793	19.5445	15.6954	23.0212
LAMP1	21.2275	9.8461	34.6342	17.431	36.4622	18.6517	26.5683	29.6621	25.5394	11.1657	16.727	51.7063	21.4943	49.3686	29.1755	39.8188
NUSAP1	5.68503	26.6497	29.2064	25.8557	32.5251	0.0504055	14.2733	0.636197	0.49772	92.19	22.2847	9.75911	5.90412	0.0220538	58.2484	80.9115
IDH3G	21.0317	38.2231	14.4637	32.8093	16.7517	35.4286	27.9523	22.2143	26.2286	39.375	46.2924	9.40524	26.2313	24.8142	38.2308	10.5425
DEDD	42.5746	37.6797	18.7418	21.7768	23.875	20.7174	40.8116	29.9982	11.95	42.6962	22.8773	22.2308	12.2019	35.3469	20.9567	21.6524
C1orf63	15.602	21.064	13.4726	35.1917	25.4807	9.20326	23.6492	36.5427	33.9511	14.3661	18.9155	24.6085	80.81	19.1729	20.4584	36.6464
RAE1	24.9884	28.6987	20.9244	37.8051	22.0111	22.5729	34.4758	21.5142	32.2706	32.6049	21.9522	25.6175	28.2397	16.4605	33.2394	19.9867
OGFOD1	24.4342	35.2031	23.8812	21.3543	25.6862	29.4083	29.7836	25.5646	18.1099	51.3489	21.4375	13.2621	22.5947	11.7738	20.9393	40.381
MLEC	14.0272	16.4291	54.0418	13.3985	35.0539	17.5051	65.1233	21.4251	40.4206	13.1226	14.7935	14.9429	26.3691	37.6173	26.4566	31.1395
PGAM1	24.1802	35.5575	49.61	29.4221	19.0703	22.2939	36.108	12.0049	27.1423	31.8237	35.9294	18.724	22.154	26.1476	25.6593	15.9848
NIF3L1	26.2975	26.1397	25.1787	35.1399	33.855	6.64684	23.8227	29.6963	20.7467	35.8648	18.7095	17.9783	16.4977	21.617	39.1823	48.3054
SLU7	26.7294	29.2263	22.3868	31.4792	18.6487	21.6119	17.9	8.58704	25.2934	26.5424	22.095	61.7405	40.6891	26.3456	25.9971	31.3581
FAM229B	38.1061	17.4099	20.7876	31.4759	32.5363	28.8977	29.8979	31.8653	25.8619	27.1814	24.8354	17.0109	27.859	32.4397	20.0994	20.0496
TUFM	24.6789	37.0051	6.35357	42.7568	20.9718	76.7495	31.6199	12.9614	17.7585	34.8987	42.362	13.4211	19.3332	22.9442	15.2672	12.3444
PTPN12	19.76	18.0614	39.7586	21.6589	28.0665	26.0371	27.238	19.5828	13.0072	14.07	13.686	44.8429	31.5643	35.9816	35.2634	32.1319
PROS1	12.3893	15.3577	17.6813	11.2682	10.3831	38.6461	28.5544	47.197	52.9958	12.6312	12.0047	67.6555	39.495	40.6506	15.3639	17.6148
MAP4K5	18.2904	21.0148	31.928	20.4249	30.0009	17.9616	21.6975	20.1449	23.8681	18.7858	20.2793	40.4824	38.8356	19.4759	34.7553	52.4361
DDX21	8.93851	13.6271	45.5535	25.0576	31.0324	13.1923	33.7808	21.1439	13.5549	26.6067	16.7892	32.5915	30.5727	29.1781	40.6696	43.297
PEX3	29.5324	31.5712	38.1006	36.8549	23.0834	22.4231	20.087	26.6891	16.0827	28.3393	25.0584	34.8727	24.7631	10.6991	23.288	26.228
VGLL3	27.928	26.9774	37.4197	18.8362	13.0599	48.3549	5.93739	15.1871	27.6553	16.3945	17.1139	46.9019	31.3855	32.0421	23.7293	45.5718
AUP1	41.4902	39.1573	17.9095	27.2531	22.5256	23.1109	16.6849	17.1539	18.7947	66.7831	37.0219	10.9731	21.4849	18.6703	21.9846	8.67368
VTRNA2-1	20.6195	15.1172	17.9431	28.4914	11.0255	45.7672	40.928	24.6775	31.8922	14.1396	12.2616	47.6926	9.8401	65.4854	13.1743	26.4623
WDYHV1	19.7876	28.4508	19.8184	24.4239	25.7351	35.0531	52.8864	49.4655	37.8543	19.8692	19.5567	14.7608	27.0092	17.5047	27.6094	10.4808
LINC00116	46.581	22.8359	19.4257	33.185	32.8342	38.6977	22.3109	26.0676	30.0091	24.0509	28.7038	17.5481	20.2247	18.3186	8.95106	22.8274
ACO1	12.4763	28.8065	36.974	18.1637	29.466	26.3567	17.652	40.497	27.2532	43.5234	24.9863	27.3323	26.8544	34.092	16.0595	16.105
TMEM251	13.7541	26.8795	9.73416	35.5951	32.6983	10.8528	29.5258	28.3241	30.4404	31.1645	17.015	20.5581	44.1208	20.6229	21.7638	49.3957
LEPRE1	31.6636	62.213	30.8843	23.3769	26.2258	39.8573	30.3937	19.561	18.6412	38.7864	34.7313	5.49985	21.5828	18.2318	15.6989	9.7214
PHAX	36.3646	27.6735	17.8779	33.7102	25.8042	28.5202	24.8214	20.0564	11.4242	40.2012	28.2882	24.2679	23.8107	26.577	19.9008	23.1709
POLD4	43.0237	39.9216	20.6164	25.4644	19.2857	50.9891	31.3666	5.09345	30.3809	33.2943	34.1026	11.3928	30.8467	21.0023	14.7837	12.7673
CIRH1A	24.1545	37.0917	18.9726	38.8841	11.565	28.2348	38.6806	8.80333	34.3193	57.1337	32.9932	7.69008	20.6388	12.8457	34.6309	8.35739
WDR45	35.1612	34.4505	11.9377	40.3049	19.2274	40.2763	12.954	24.96	11.9492	41.9679	36.1867	20.5129	24.232	21.7009	16.3876	13.7179
AAGAB	23.0562	19.3649	19.6382	17.6064	49.3654	17.4321	31.7597	43.2056	33.3103	20.1183	22.14	16.8181	34.9675	33.4	24.7551	20.7533
BCL6	9.01706	5.44004	28.8268	1.18323	21.5458	20.7092	25.8247	73.079	33.0488	3.7692	12.6935	30.2534	26.0695	105.98	30.0773	16.8686
GOPC	22.6989	22.8986	41.6013	16.5963	27.1306	7.75267	19.4909	19.6899	27.5852	13.2285	17.1721	43.6238	27.4267	29.721	16.3006	73.2723
NDUFA10	29.072	23.2953	24.1046	31.9837	17.0005	26.4881	29.4452	23.8439	30.8285	36.58	30.6478	18.2801	29.0022	27.5941	16.5517	24.8758
ARMCX1	28.3014	18.2421	8.17845	20.2481	23.3713	34.3888	26.5285	21.4624	25.1	13.207	19.9761	70.6605	17.6895	30.2697	18.8381	37.3656
FAM92A1	24.5428	20.5287	26.6803	29.8667	25.5826	19.8973	24.327	26.2838	23.6495	28.0907	24.1616	26.3973	26.0171	17.6048	50.0366	23.1672
EIF4EBP2	26.2843	17.4201	22.952	11.1935	25.5418	23.6106	41.6885	73.4267	31.5897	11.4276	18.0643	20.7485	25.943	30.894	19.3303	26.6809
SAE1	23.1924	33.0894	15.1924	23.8559	29.0437	18.9228	46.0819	19.9102	21.6164	48.1514	31.4502	10.4994	22.2537	27.3081	29.5643	24.0018
CGGBP1	29.5062	21.5761	26.4979	20.3152	15.0163	20.6373	17.2174	17.3919	34.1256	28.3802	22.5375	43.7032	26.3173	20.4246	26.3953	39.0068
CNRIP1	23.4726	42.2023	21.407	27.6002	14.4257	19.9025	17.476	20.1928	8.98091	46.1034	35.5862	39.5486	28.6479	27.5985	24.0751	24.1134
BTF3L4	32.5893	22.7277	21.8991	33.3899	21.8552	26.2283	24.9792	31.9008	21.2058	24.3278	28.4819	22.6866	20.6599	17.5194	25.5372	30.6608
FAM126A	18.4301	16.4665	37.0876	17.0575	45.087	17.2542	37.6872	17.0057	17.077	29.844	26.1339	29.9307	20.179	24.3985	19.2228	39.0617
RWDD3	26.9563	19.1011	27.2061	28.9305	27.0662	30.4996	20.7887	25.3447	23.0269	21.0465	17.2194	50.1715	21.4613	40.4045	16.1707	22.3123
BST1	6.9364	56.0233	95.171	26.1568	30.6766	39.992	31.9629	6.70362	19.1647	12.769	13.2144	11.6078	29.7587	14.883	17.1355	17.4253
ACTR6	20.2521	12.7112	27.6518	34.9328	17.6361	11.2643	32.5448	22.7486	15.5972	28.3648	22.2385	42.3926	33.9314	31.1	27.5409	37.4703
MCL1	8.75277	19.1952	42.6065	18.6544	26.9131	31.6581	16.6247	23.1037	27.5742	15.616	19.8557	47.6543	18.2158	35.7975	27.8161	36.3422
GLTP	51.3942	32.9193	19.3994	30.6551	13.471	19.4521	13.3521	9.96128	10.2533	80.3053	40.9848	7.27008	9.30377	11.6234	21.9479	11.1367
ENG	25.9027	65.5213	22.1762	18.4379	11.68	50.8752	18.0326	15.2379	36.412	19.5769	32.1503	17.4899	29.3874	32.3942	9.17175	21.2188
UACA	16.3294	17.0608	30.4734	20.389	75.6628	10.4839	22.8189	26.7831	27.0788	13.9815	18.7588	18.763	29.3711	20.3752	53.8802	19.844
RBM48	16.0461	12.843	34.3116	21.203	39.3997	21.3243	31.4315	26.5743	16.2032	23.1691	15.6394	28.9415	35.6309	31.0159	12.2766	41.9518
RSPRY1	31.7425	26.7323	23.1744	21.9018	22.1149	22.6286	19.2525	62.3138	15.9719	46.1429	18.4309	22.1339	23.3207	13.8112	35.1804	24.1274
CTBS	21.1504	36.1699	22.9841	29.751	18.1456	32.1105	24.8773	18.6605	25.1204	27.595	28.3112	34.315	29.6859	24.7127	12.3204	30.33
C1orf131	22.3789	21.6876	40.7765	30.9795	20.3058	20.817	21.0593	28.2169	15.7936	23.326	19.8236	36.2729	21.7303	38.959	41.0837	8.68897
ASPH	23.8917	29.3431	39.0765	23.6852	22.2588	25.0669	17.1885	12.0287	22.8836	38.635	37.494	25.0765	26.6872	7.27269	28.0555	30.7694
BTBD10	17.0445	34.8429	13.9366	28.4118	11.8272	19.1439	17.2746	21.7359	18.1887	28.0268	32.6471	18.1646	35.0412	15.1977	35.7341	40.6113
GOT1	14.5206	20.7656	4.00703	34.4233	47.6335	47.8614	22.1732	26.9688	11.3252	46.4827	35.8567	13.357	14.6765	12.1115	21.6785	12.7153
MXRA7	19.8299	17.5789	41.2193	33.6977	28.3096	16.6525	33.2988	26.5901	40.1979	21.3289	17.0737	22.5479	25.6489	24.8792	23.5014	24.0258
OSBPL9	18.4119	29.2437	30.7385	20.573	31.4145	14.1038	16.7652	25.4413	22.1033	39.689	23.8436	40.2623	37.8042	18.8493	24.056	26.5653
L3HYPDH	17.6311	32.7921	13.3537	40.7707	31.0509	7.88209	23.8815	7.8406	12.2838	45.9954	41.0644	13.2569	21.1795	23.9837	23.1338	31.0159
SHMT2	15.942	29.9009	14.9769	26.4362	18.629	32.4581	32.2426	28.9996	18.3984	32.0656	50.5331	11.1273	25.822	35.8532	14.6151	17.1444
RHOBTB3	29.7861	17.2583	29.9714	30.3798	28.2344	15.423	24.8812	30.4924	37.0123	23.1905	15.5088	23.4207	14.6613	27.0406	26.4505	36.8819
RPP40	17.4879	26.2284	4.98848	25.5972	24.4618	20.5447	34.5741	21.1617	20.4914	23.1328	25.8139	22.212	33.1116	21.9936	46.8888	34.4028
NEK6	19.0651	35.5224	12.0213	15.5091	13.7451	32.2411	25.7716	53.8349	33.8967	27.0083	25.0455	43.5185	13.7057	22.9716	27.8587	19.1886
SMARCA1	25.715	16.102	36.9849	20.31	34.4233	18.5422	12.8469	10.563	23.8641	25.9006	23.647	45.6973	28.8907	18.6891	32.0008	39.9666
PNRC2	26.6789	28.0851	29.9175	24.9914	23.2607	24.903	20.4636	15.2714	34.9398	25.8512	25.1937	33.5438	24.4295	26.6117	19.9198	18.5425
CYB561D2	19.4496	35.8759	16.2401	49.1061	15.0944	41.3863	42.435	8.85535	26.2941	46.1578	26.1581	16.5813	10.6318	26.113	13.9977	8.78338
DENND5A	20.1769	8.01063	42.0101	5.69405	26.2961	16.6954	33.8043	51.9449	39.5598	8.70416	13.3015	12.8619	27.5539	56.9439	33.8382	27.8649
CPA4	9.12622	40.8081	21.6919	61.1661	24.5878	20.1987	56.9162	2.53867	41.0459	43.5529	30.3167	23.5385	17.5499	7.10843	5.49515	9.15496
C22orf32	52.8633	36.1686	17.1639	35.3504	18.4978	37.1243	15.2981	27.922	22.2011	29.9956	30.8687	13.3184	19.0068	20.2907	13.4175	10.4777
POLR3C	15.8088	20.7017	11.2824	31.64	33.4841	16.0049	17.8947	19.0457	18.5128	42.9248	45.1447	16.5123	27.992	20.3499	26.3344	25.4182
USP9X	9.34665	19.1891	44.8259	11.8996	44.6001	15.311	30.7779	35.9898	26.1169	14.1889	13.4966	34.6666	29.9831	35.3193	15.5636	36.3447
YIPF1	12.011	25.9385	14.5623	31.1081	20.3609	19.4675	35.1866	55.4963	26.2081	20.1615	20.0709	29.2388	18.1336	50.1102	15.2304	17.0638
HTATIP2	28.3699	27.3151	26.2043	35.26	13.4371	24.8997	26.5127	11.9534	13.1883	29.1156	21.4153	20.0261	37.715	47.8186	12.6847	23.6208
LOC100507217	31.6908	25.2734	28.6315	29.3125	15.5572	14.4969	18.9661	17.1504	29.4764	11.6116	13.5571	44.9571	20.5923	50.1043	23.306	34.8452
WDFY1	12.9224	14.01	54.0395	11.8779	22.5389	14.3913	20.0507	31.6909	35.143	24.2582	17.9785	39.2382	25.6382	33.5975	18.1587	36.3523
PTPMT1	32.9194	27.1423	20.919	36.8397	15.5208	37.7857	20.5474	32.3862	26.4241	22.8747	24.9931	15.7216	21.0895	30.1414	16.8285	13.9792
TRAPPC2P1	40.1554	14.2768	8.17079	31.2617	11.6194	23.1506	25.3557	26.2819	26.4193	20.208	23.0324	42.1748	16.873	36.5976	26.9966	27.6951
RTCA	32.6651	21.65	33.0822	31.3967	28.0876	16.1752	35.4708	13.997	18.3674	25.1287	38.7061	15.5822	14.6437	24.0992	34.2794	18.4672
PRRC1	22.0946	23.9504	36.8022	26.0932	27.8744	25.4511	28.321	19.157	16.5227	15.8569	27.2161	29.6869	33.0415	17.9093	28.7925	27.0734
TWIST1	69.7832	12.6246	2.96179	42.347	5.93251	11.1741	8.74115	1.99514	8.26814	48.9155	47.5818	15.6371	2.64771	8.86843	11.8616	12.5724
FEZ1	38.2553	13.2061	19.9137	25.8276	16.8498	46.4214	12.9379	33.0486	10.7907	22.5984	31.6957	17.0716	42.2155	31.5865	27.7091	16.9876
TCTN1	31.7471	20.759	19.7668	23.0078	24.3433	62.8742	16.376	40.5338	32.2688	12.4064	29.1275	11.4344	36.6715	27.6307	13.0029	15.2523
FAM136A	21.3165	38.374	23.4177	36.4398	26.4981	24.609	19.5683	15.942	16.4101	37.7252	26.0568	14.9278	25.5753	14.2563	27.1579	16.3073
POGLUT1	43.9071	22.9552	10.8635	41.9141	11.5505	24.0659	13.7139	26.1746	20.6614	35.8337	40.7219	10.5635	13.9326	16.1256	17.2969	21.3334
ALKBH3	21.8657	19.5421	16.5186	37.5285	29.4134	40.6404	33.274	38.1327	23.3106	14.2804	22.546	19.5782	23.7887	21.6963	20.5718	8.37568
ZFR	28.6582	18.798	17.4737	24.8806	28.1274	37.3184	15.4935	28.4335	19.7163	25.1789	25.3684	31.6613	25.641	21.8088	24.1693	31.61
STAU1	17.2962	19.1252	28.2502	18.6573	22.926	18.7402	34.1906	45.7934	22.725	20.0898	15.9321	29.1069	29.2741	31.2694	26.3487	20.145
UBE2Q2	21.4097	15.9914	36.2742	25.7441	34.8559	13.8525	20.3116	13.0842	29.535	17.6343	24.4194	36.8452	23.0867	14.0758	26.0142	51.6707
MAGOHB	31.4791	19.0747	27.2701	30.1695	21.5443	15.1052	33.0029	10.026	28.359	18.5071	23.7634	23.6636	22.222	32.7504	22.4711	31.9458
RAP1A	14.0406	17.8456	44.4811	19.1717	32.4352	24.5638	28.8141	20.3457	25.3836	13.1107	15.9221	36.0268	22.3064	26.2934	31.277	35.2504
C15orf57	15.6212	29.1592	17.2286	39.6302	13.1332	28.2068	23.0526	60.9877	12.5514	27.4902	19.2784	29.2576	37.9718	8.85318	30.4609	11.7184
NBR1	12.604	17.2077	25.2213	12.5459	33.8293	11.2061	20.396	53.9247	25.2599	19.8309	11.3022	55.143	27.1464	52.5803	15.879	20.1525
ANAPC10	17.5665	14.6733	19.3191	18.1083	37.9251	20.2042	27.6333	37.8555	10.736	9.37017	16.1353	38.337	25.6092	35.1656	29.1751	40.396
ATF7IP	13.5915	8.81342	22.9908	6.39409	25.5978	19.5057	35.7364	42.5826	52.264	7.77653	13.6795	47.0794	33.5164	41.4987	20.2095	24.5378
C21orf33	61.2934	31.6806	14.8599	29.8964	7.39347	50.2349	11.9619	12.1751	11.8045	58.7547	37.844	5.84502	8.28439	11.9149	14.6206	5.05822
CIAPIN1	19.7785	27.2431	18.9186	39.8533	26.7687	22.1241	19.5789	22.0589	28.3028	32.7979	27.3483	23.7775	23.357	24.3219	15.8029	15.2558
GALNT5	37.0474	11.6192	60.4119	15.4985	53.8396	13.4915	52.333	5.35631	43.908	19.7489	14.1179	22.8486	24.2646	4.89173	17.8828	14.8406
KCTD10	20.8858	25.3554	29.0137	17.486	33.981	31.3133	30.1967	18.9651	16.8699	21.5478	20.7706	30.3819	39.2732	23.2021	25.3034	21.8269
ZNF131	6.44736	4.0361	43.015	6.49559	47.475	18.8221	25.5785	28.2632	27.4305	3.52065	9.26512	17.699	39.0875	44.8147	33.3198	57.8287
MYLK	50.3745	13.494	20.6847	12.6062	23.3479	11.715	17.302	22.5193	36.0217	18.2197	18.5505	22.9433	29.876	26.8451	35.5802	39.6882
HMGB1	16.8519	18.8586	20.411	26.8627	18.2977	21.9698	14.6828	22.8879	23.2524	27.5964	20.7044	36.5533	20.4816	19.209	39.3192	45.6499
PPIH	15.7388	25.387	17.8185	26.3432	49.1225	11.9057	19.5717	35.2535	18.3211	22.3651	32.34	13.5898	22.4795	30.2396	28.8189	30.611
UBE2G1	22.8739	34.6363	20.3015	36.5836	12.9696	19.8271	15.528	15.1398	17.7218	42.0087	34.8646	32.3074	16.1916	15.7679	16.1235	25.101
EIF5A	96.2851	29.8989	6.16854	11.8409	11.9127	25.5827	8.84799	4.32151	10.3762	74.0665	60.5661	1.83353	5.54325	3.95928	15.7614	7.37654
PARP2	19.0876	24.5736	70.814	18.2623	24.4148	24.1228	16.2923	44.5173	18.0517	15.3898	19.8837	32.0956	14.4033	28.4798	18.3268	18.2305
ETF1	13.8396	27.5767	32.951	24.7642	20.7822	22.9015	31.6467	23.7578	25.0771	25.2015	21.7688	10.1821	14.7692	31.6224	28.8785	28.8933
POLR3GL	30.1262	42.0878	18.1399	27.911	14.7029	33.4455	9.64069	35.0158	10.1929	29.549	28.0491	13.734	24.2325	38.8829	19.5071	24.0234
TRIB3	18.5182	9.70357	36.2634	13.0952	21.5994	62.7052	17.9338	46.2749	12.0104	22.2457	39.7552	6.16978	15.5127	40.2149	7.7907	15.7858
RBM25	12.2652	16.7258	18.0232	18.8023	30.0519	13.0077	29.917	39.1381	25.4045	16.3289	17.9522	24.8725	30.0202	19.0169	32.9894	50.1463
XRCC4	26.3639	12.9988	56.2768	29.5922	29.6481	11.2516	19.1033	30.9444	22.6584	15.4628	13.0603	25.9421	21.8244	27.473	23.001	21.1359
CCAR1	12.8157	10.6819	30.5278	15.403	34.151	12.0713	17.9483	31.7081	25.3096	30.8566	16.8605	29.2966	18.6631	24.044	49.6001	39.1781
SEPT10	12.6925	19.7827	32.7738	13.209	17.0762	24.5035	18.0219	23.3869	22.0698	18.0136	23.6119	54.2906	47.4581	18.849	21.647	26.1311
TRA2B	13.8939	24.387	18.7488	25.9028	28.0357	20.5245	24.4724	13.0721	25.7624	34.5919	26.5506	22.0533	22.2991	30.8465	34.1033	35.8664
MFAP2	62.6679	10.2453	22.3312	27.5044	29.9183	0	17.0256	93.6033	16.9928	32.6809	11.4365	6.42121	1.44512	12.0318	16.8326	27.2011
PIH1D1	38.1321	25.7422	15.4406	37.9653	13.2731	23.379	23.6044	30.5973	17.3179	35.1352	31.2937	7.12026	23.3925	21.6307	26.4333	11.7348
SCYL2	17.0572	13.1834	27.7904	10.8543	43.4863	6.99118	35.1175	37.4671	19.8715	24.6111	15.7138	27.2859	25.2166	25.9788	30.8232	38.8028
HMGCL	27.0648	28.7147	14.5992	31.1902	20.2026	59.2321	18.6456	25.9014	7.5958	30.6075	26.0407	15.0849	19.2236	16.1889	22.1211	20.1106
LSM14A	24.4013	12.8161	30.6953	21.9408	19.2604	23.2994	16.7299	28.0917	20.292	27.6386	19.5367	37.9451	25.9253	35.841	24.3613	34.5422
TAF9B	4.1114	26.655	14.8469	10.7301	42.7594	27.0712	32.6002	35.0981	21.0204	15.9772	27.3139	25.3837	29.5149	13.6659	16.7803	55.4428
PIN4	38.536	29.376	21.176	30.0912	25.6971	15.8092	36.4764	24.1278	24.4144	15.3861	14.4366	29.8518	18.9106	29.5544	10.3323	25.3613
QSOX1	18.3106	25.9558	36.0887	15.4112	47.3328	19.1175	31.818	23.5712	35.5854	29.0448	18.5995	31.3323	18.2448	13.579	18.4743	18.8954
ARFIP1	17.5343	24.4934	51.6161	14.0503	15.7125	16.1724	23.3179	21.0576	14.9766	28.9164	24.9994	30.2051	34.2938	25.0984	18.0135	35.5182
PTPRG	11.2252	9.98559	45.3585	12.2993	48.0363	14.0199	34.2255	25.2493	34.5097	12.152	14.8567	21.1671	37.6318	26.2786	25.4153	24.8544
CCND1	31.3103	23.4236	40.6033	17.9253	48.2546	36.2952	22.8355	14.572	24.0319	36.2132	25.8154	23.3036	13.4966	8.78238	23.191	10.7292
RPAIN	23.2169	12.6293	23.9584	25.8961	24.3827	17.1941	22.1168	36.763	27.073	16.9676	19.9207	35.4213	20.1985	32.441	26.807	27.1857
UBA1	26.7439	35.7204	34.6899	24.4091	32.877	21.325	31.5114	15.4444	19.1082	23.4863	21.8257	30.5096	18.3048	25.8766	17.2145	15.9551
SLC25A32	20.9781	24.3759	37.7769	15.2842	32.2019	25.8516	28.2491	24.6648	20.8235	27.3804	28.9307	23.8945	13.9137	12.4025	29.8427	26.4896
ZNF292	10.3119	9.91435	30.9365	7.24038	18.2186	12.1307	29.9162	44.234	59.0077	8.66362	10.0703	35.6996	22.4115	42.7549	31.338	31.6801
MTA3	21.0733	28.7047	14.923	24.2073	16.5819	12.3229	31.4965	43.9347	6.61384	35.3476	20.436	50.371	31.3002	15.388	11.5284	28.331
HIST1H2AC	40.8983	20.645	15.5185	35.0365	7.71669	58.7892	16.2994	43.721	35.9163	12.6994	15.4954	2.16025	36.0443	21.2119	15.6837	2.62865
TRIP12	14.2779	15.6239	31.7986	14.5284	27.56	12.2579	35.4487	21.5379	23.9733	17.7498	18.0834	44.182	18.5968	19.9035	29.2057	50.9287
CBLB	13.5277	17.0516	8.71229	15.4805	19.8072	47.2412	39.5232	42.1669	24.7462	20.51	21.6028	32.8253	22.4531	33.8795	23.6913	18.0488
ABCE1	21.0988	15.9067	27.1551	21.4692	31.1803	13.8471	22.4337	18.8288	14.351	33.1369	27.7889	33.2589	26.6014	11.9751	27.8785	35.7185
PYGL	25.219	24.7227	43.5197	15.8746	27.1182	29.6634	10.9696	19.837	39.9601	27.7935	17.3196	35.858	24.2503	29.6273	12.4985	13.6004
NR3C1	16.9453	11.7898	40.9067	21.0409	17.1167	24.7521	27.5528	32.4811	18.0207	19.628	21.3913	21.3102	26.736	44.5382	13.028	22.8502
SNHG15	25.0771	20.8313	17.876	44.4922	15.5447	39.5886	21.2765	26.2159	25.2664	38.908	20.6905	8.81316	21.5082	19.4105	17.6369	24.0734
C11orf49	14.7332	17.4153	29.9227	18.8302	24.1079	30.4066	26.9373	32.8507	30.2842	24.6544	17.9984	21.488	35.4696	26.8933	16.236	27.4004
CHPT1	13.6625	17.8683	42.4944	23.4347	28.4709	35.1667	15.2764	12.8236	17.4511	7.42694	13.3414	64.8638	18.6439	29.9094	13.8721	34.2324
SNAPC5	21.9077	27.3374	16.6986	42.7471	15.1989	23.1633	26.4325	39.969	20.9186	19.8828	20.9306	26.5231	14.2641	20.7518	16.7826	18.2262
IMMT	17.2064	21.9345	35.3925	24.9857	19.6162	26.6886	22.6456	48.0799	10.2202	23.2048	27.9063	18.6435	15.8181	22.1819	25.0229	22.4929
PRPSAP1	26.2037	17.4696	16.7548	13.4005	35.9382	43.6787	9.72391	29.4616	23.3569	31.8945	16.1911	20.5651	19.0873	32.1647	29.1801	18.8227
RABEPK	21.8829	40.5066	5.99061	37.3971	22.9777	38.7291	23.1947	20.9136	10.5209	43.4674	37.9859	7.14994	10.0326	13.2698	12.0738	9.27215
NEXN	24.6217	25.5228	29.8845	19.1493	29.6284	11.8987	11.4448	17.996	24.8678	31.6286	27.6601	17.1143	22.5976	6.62728	55.7839	22.3793
RDX	38.2648	27.9529	27.4364	31.587	14.3724	36.3527	10.9284	13.4983	9.25862	36.0382	29.8142	24.9202	23.8828	11.8424	20.4216	21.1403
VEPH1	2.95974	17.5886	73.1352	13.3305	8.0854	1.15229	8.07334	0.0197538	15.8095	5.59937	4.2924	10.9726	28.1486	198.692	5.61957	6.44754
PPWD1	26.3904	16.3275	15.4315	19.9676	9.67461	28.9332	13.8069	23.9026	20.4244	31.1976	22.8168	35.1956	25.8254	21.0249	36.8774	29.4604
TRNT1	20.9232	20.8737	12.4221	32.7007	20.4413	20.5524	22.2787	38.2753	13.8694	16.4464	26.8138	32.4826	23.312	17.5088	16.9384	31.1495
CTTNBP2NL	17.4444	10.4495	27.6073	11.6204	72.5333	16.7198	25.2069	37.0205	19.8622	11.1163	15.1919	47.2232	22.8375	13.4016	20.8222	27.4657
ZCCHC9	17.1809	14.0083	12.4465	23.7744	20.2823	23.9098	19.3287	33.1715	21.7214	13.4895	17.5019	43.7476	28.5858	36.0398	16.1919	44.3251
SLC39A14	17.7306	18.5958	29.7546	23.2778	28.0838	20.153	30.916	30.0463	25.8748	13.0725	14.4479	35.1526	24.7891	22.9551	33.7437	21.6979
KXD1	41.04	46.4169	10.8139	17.7618	11.738	20.4891	24.5705	16.8699	24.4815	46.2107	34.8932	11.6307	31.7207	21.5217	11.3362	11.2473
GPR176	17.06	14.726	28.186	18.9019	33.2782	24.0374	30.3194	18.9412	35.1634	23.1396	9.9956	29.2153	26.5599	36.8919	20.8175	25.5703
OSTCP1	22.3425	22.3616	26.3077	30.6199	37.5839	15.2794	26.9654	24.5017	14.5324	18.7773	14.7842	37.7483	25.0909	25.0066	8.88657	31.6153
LOC100506233	42.5023	13.4774	11.9976	21.1002	21.9995	3.40024	23.4064	11.2249	26.4164	15.3938	18.4926	54.1779	17.6968	31.7644	23.0013	48.5167
[truncated: 9,699 more rows]
